# Supplementary material for: The gene-expression profile of renal medulla in ISIAH rats with inherited stress-induced arterial hypertension
Source: BMC Genet. 2016 Dec 22;17(Suppl 3):151. doi: 10.1186/s12863-016-0462-6 (PMC5249016; doi:10.1186/s12863-016-0462-6)
Supplement: Additional file 1: — Genes differentially expressed in renal medulla of hypertensive ISIAH and normotensive control WAG rats. (XLS 197 kb) [file 12863_2016_462_MOESM1_ESM.xls]

## Sheet: Лист1
Additional file_1. Genes differentially expressed in renal medulla of hypertensive ISIAH and normotensive control WAG rats
value_ISIAH	value_WAG	log2(fold_change) ISIAH/WAG	q_value	NCBI gene ID	gene symbol	gene definition
4.65063	9.30502	-1.00058	0.00162972	303638	Abca8a	ATP-binding cassette, subfamily A (ABC1), member 8a
2.30736	0.704099	1.71239	0.00162972	83569	Abcb11	ATP-binding cassette, subfamily B (MDR/TAP), member 11
5.60454	3.01907	0.892492	0.0194101	305142	Abcg3l3	ATP-binding cassette, subfamily G (WHITE), member 3-like 3
26.3331	5.96439	2.14243	0.00162972	313917	Abhd1	abhydrolase domain containing 1
114.514	69.407	0.722368	0.00162972	170465	Acaa2	acetyl-CoA acyltransferase 2
40.1976	27.7094	0.536732	0.0139056	367196	Acad8	acyl-CoA dehydrogenase family, member 8
20.5544	13.1707	0.642109	0.00162972	294973	Acad9	acyl-CoA dehydrogenase family, member 9, transcript variant X2
67.476	201.601	-1.57906	0.00162972	25618	Acadsb	acyl-CoA dehydrogenase, short/branched chain
31.6159	23.1834	0.447553	0.043849	313339	Acer2	alkaline ceramidase 2, transcript variant X2
155.857	94.4629	0.722407	0.00162972	50655	Aco1	aconitase 1, soluble
4.37666	2.0582	1.08845	0.00735106	170570	Acot12	acyl-CoA thioesterase 12
22.6597	8.51527	1.412	0.00162972	361638	Acsm1	acyl-CoA synthetase medium-chain family member 1, transcript variant X1
200.258	18.944	3.40205	0.00162972	24763	Acsm3	acyl-CoA synthetase medium-chain family member 3, transcript variant X2
22.2318	3.67564	2.59656	0.00162972	361637	Acsm5	acyl-CoA synthetase medium-chain family member 5, transcript variant X3
8.50554	2.62362	1.69684	0.00162972	25365	Actg2	actin, gamma 2, smooth muscle, enteric
0.721289	1.44204	-0.999466	0.00162972	679837	Adam12	ADAM metallopeptidase domain 12
4.73392	7.6479	-0.692027	0.0130789	304135	Adamts5	ADAM metallopeptidase with thrombospondin type 1 motif, 5
3.59067	7.55349	-1.07289	0.00162972	311827	Adamtsl2	ADAMTS-like 2, transcript variant X1
4.4987	6.84168	-0.604841	0.026374	64532	Adcy5	adenylate cyclase 5
51.3153	30.1211	0.768614	0.00162972	24172	Adh1	alcohol dehydrogenase 1 (class I)
170.498	100.941	0.75624	0.00162972	362474	Adhfe1	alcohol dehydrogenase, iron containing, 1
7.45061	3.30412	1.17309	0.00162972	246253	Adipoq	adiponectin, C1Q and collagen domain containing
1.72613	4.27275	-1.30762	0.00162972	24173	Adra1b	adrenoceptor alpha 1B
2.45635	5.4628	-1.15312	0.00162972	25083	Adra2a	adrenoceptor alpha 2A
5.51946	8.23205	-0.576725	0.0215061	291565	Afap1l1	actin filament associated protein 1-like 1, transcript variant X1
4.37863	6.63582	-0.599795	0.00735106	292130	Afap1l2	actin filament associated protein 1-like 2, transcript variant X4
198.461	125	0.666931	0.00162972	298607	Agmat	agmatine ureohydrolase (agmatinase)
24.4603	33.8402	-0.468295	0.0405553	24180	Agtr1a	angiotensin II receptor, type 1a, transcript variant X1
21.3986	30.0706	-0.490837	0.0390081	24183	Ak1	adenylate kinase 1
170.287	90.5803	0.910699	0.00162972	24184	Ak2	adenylate kinase 2, transcript variant 1
386.385	250.016	0.628016	0.00735106	29223	Ak4	adenylate kinase 4, transcript variant X1
3.21925	0.874738	1.8798	0.00294043	296972	Akr1b10	aldo-keto reductase family 1, member B10 (aldose reductase)
23.447	1.80488	3.69942	0.00162972	286921	Akr1b8	aldo-keto reductase family 1, member B8, transcript variant X1
88.2442	52.8485	0.739641	0.00162972	65155	Alas1	aminolevulinate, delta-, synthase 1
243.28	168.258	0.531946	0.0122795	25586	Alpl	alkaline phosphatase, liver/bone/kidney, transcript variant X1
4.09627	8.93639	-1.12538	0.00162972	25401	Alx1	ALX homeobox 1, transcript variant X1
182.849	129.727	0.495178	0.0200705	25284	Amacr	alpha-methylacyl-CoA racemase
1.3759	0.703536	0.96768	0.0390081	498529	Amer2	APC membrane recruitment protein 2, transcript variant X2
7.22833	10.1678	-0.492277	0.026374	311412	Anapc1	anaphase promoting complex subunit 1
7.94517	13.695	-0.785502	0.00162972	89805	Angpt2	angiopoietin 2
2.2927	3.48328	-0.603399	0.00524478	362036	Ank2	ankyrin 2, neuronal
2.99824	2.02941	0.563055	0.031944	312667	Ankrd26	ankyrin repeat domain 26, transcript variant X3
21.8915	11.6262	0.912992	0.00162972	361149	Ankrd37	ankyrin repeat domain 37
3.17691	1.44206	1.13949	0.00162972	499287	Ano9	anoctamin 9, transcript variant X4
5.52744	9.60379	-0.796992	0.00162972	305633	Antxr2	anthrax toxin receptor 2
14.6047	9.28821	0.65296	0.00935364	362915	Anxa13	annexin A13
77.821	106.543	-0.453203	0.0429956	56611	Anxa2	annexin A2
0.738738	2.44895	-1.72903	0.00162972	54349	Aox1	aldehyde oxidase 1, transcript variant X1
4.70825	1.88465	1.3209	0.00162972	316421	Aox2	aldehyde oxidase 2
5.27706	10.044	-0.928528	0.00162972	689616	Apcdd1	adenomatosis polyposis coli down-regulated 1, transcript variant 1
152.327	111.607	0.448748	0.0486824	366227	Apmap	adipocyte plasma membrane associated protein
1.91147	6.15741	-1.68765	0.00162972	25383	Apobec1	apolipoprotein B mRNA editing enzyme, catalytic polypeptide 1, transcript variant X10
6.47522	18.6189	-1.52377	0.00162972	287774	Apoh	apolipoprotein H (beta-2-glycoprotein I)
0.79392	2.34514	-1.56261	0.00162972	300060	Apol11a	apolipoprotein L 11a, transcript variant X2
8.161	11.5466	-0.50065	0.0373075	362860	Appl2	adaptor protein, phosphotyrosine interaction, PH domain and leucine zipper containing 2, transcript variant X1
396.766	548.685	-0.467689	0.049969	25386	Aqp2	aquaporin 2 (collecting duct)
110.79	188.56	-0.767201	0.00162972	65133	Aqp3	aquaporin 3
9.15498	13.8005	-0.592094	0.0113279	25293	Aqp4	aquaporin 4, transcript variant X3
0.62933	2.03842	-1.69556	0.00162972	54323	Arc	activity-regulated cytoskeleton-associated protein
10.0841	17.1484	-0.765993	0.00162972	306279	Arhgap22	Rho GTPase activating protein 22, transcript variant X1
10.4857	16.8084	-0.680762	0.00162972	300115	Arhgap8	Rho GTPase activating protein 8
2.7132	4.32354	-0.672214	0.0477819	314904	Arhgef25	Rho guanine nucleotide exchange factor (GEF) 25, transcript variant X3
18.0354	28.8626	-0.678367	0.0041131	303559	Arl4d	ADP-ribosylation factor-like 4D, transcript variant X1
5.0522	1.18954	2.08651	0.00162972	100361506	Armc3	armadillo repeat containing 3, transcript variant X4
1.27011	2.55357	-1.00757	0.0063511	29657	Arntl	aryl hydrocarbon receptor nuclear translocator-like, transcript variant X1
8.77015	12.6959	-0.533695	0.0482603	310326	Arse	arylsulfatase E, transcript variant X2
3.57876	6.40986	-0.840834	0.00294043	114104	Asah2	N-acylsphingosine amidohydrolase (non-lysosomal ceramidase) 2, transcript variant X8
2.55969	10.3411	-2.01435	0.00162972	29403	Asgr2	asialoglycoprotein receptor 2, transcript variant X1
757.101	501.837	0.593265	0.0155397	25698	Ass1	argininosuccinate synthase 1, transcript variant X1
1.43907	2.23928	-0.637898	0.0482603	365266	Atp10a	ATPase, class V, type 10A
0.917309	1.55987	-0.76595	0.0200705	24215	Atp2b2	ATPase, Ca++ transporting, plasma membrane 2
79.0992	137.937	-0.802273	0.00162972	306478	Atp5hl1	ATP synthase, H+ transporting, mitochondrial Fo complex, subunit d-like 1
0.811535	3.19542	-1.97728	0.00162972	117108	B3gat1	beta-1,3-glucuronyltransferase 1 (glucuronosyltransferase P), transcript variant X1
5.9627	3.46203	0.784346	0.0194101	29725	Baat	bile acid CoA: amino acid N-acyltransferase (glycine N-choloyltransferase)
3.80727	6.09147	-0.678034	0.0331813	292064	Banp	Btg3 associated nuclear protein, transcript variant X1
6.14964	9.14781	-0.572923	0.0113279	310838	Bcar3	breast cancer anti-estrogen resistance 3
6.56359	26.5613	-2.01677	0.00162972	303836	Bcl6	B-cell CLL/lymphoma 6
3.11655	5.43055	-0.801147	0.00162972	360551	Bcl6b	B-cell CLL/lymphoma 6, member B
0.532693	1.59967	-1.5864	0.00162972	79146	Begain	brain-enriched guanylate kinase-associated, transcript variant 2
3.64229	1.95133	0.900392	0.037764	501046	Bfsp2	beaded filament structural protein 2, phakinin
0.562619	1.18933	-1.07992	0.0443624	365748	Bhlhe22	basic helix-loop-helix family, member e22
9.13996	12.9295	-0.500402	0.0424637	117095	Bhlhe41	basic helix-loop-helix family, member e41
13.0088	39.201	-1.5914	0.00162972	81508	Bhmt	betaine-homocysteine S-methyltransferase
151.985	90.3162	0.75087	0.00162972	116599	Blvra	biliverdin reductase A, transcript variant X1
7.71382	5.03753	0.614728	0.00935364	298189	Bnc2	basonuclin 2, transcript variant X2
124.349	68.6007	0.858097	0.00162972	361239	Bphl	biphenyl hydrolase-like (serine hydrolase)
1.48136	2.32997	-0.653388	0.043849	314675	Btbd11	BTB (POZ) domain containing 11
8.37697	15.0036	-0.840812	0.00162972	315598	C1qtnf5	C1q and tumor necrosis factor related protein 5, transcript variant X1
51.3603	85.5794	-0.73661	0.00162972	312705	C1r	complement component 1, r subcomponent
4.00733	8.33933	-1.05729	0.00162972	408246	C1rl	complement component 1, r subcomponent-like
25.3807	44.7491	-0.818128	0.00162972	192262	C1s	complement component 1, s subcomponent
8.12495	13.4972	-0.732233	0.027884	171051	Cabp1	calcium binding protein 1, transcript variant 3
1.33935	0.545096	1.29695	0.00162972	25398	Cacna1a	calcium channel, voltage-dependent, P/Q type, alpha 1A subunit
1.34037	2.54051	-0.922485	0.00294043	116600	Cacnb2	calcium channel, voltage-dependent, beta 2 subunit, transcript variant X11
9.37775	15.0006	-0.67771	0.00294043	363058	Cadm1	cell adhesion molecule 1
0.892872	2.45604	-1.45981	0.00294043	360882	Cadm3	cell adhesion molecule 3, transcript variant X1
0.452585	2.30936	-2.35123	0.00162972	26989	Cadps	Ca++-dependent secretion activator
8.45647	13.0273	-0.62341	0.0373075	25029	Calcrl	calcitonin receptor-like, transcript variant X2
369.287	255.193	0.53315	0.00842683	54231	Car2	carbonic anhydrase 2
18.3845	0.394871	5.54097	0.00162972	54232	Car3	carbonic anhydrase 3, transcript variant X1
0.53982	7.18834	-3.73511	0.00162972	54233	Car5a	carbonic anhydrase 5a, mitochondrial
152.439	101.572	0.585728	0.00294043	302669	Car5b	carbonic anhydrase 5b, mitochondrial, transcript variant X1
13.6643	6.4213	1.08948	0.00162972	291819	Car7	carbonic anhydrase 7
1.22043	0.579747	1.0739	0.0194101	688292	Card14	caspase recruitment domain family, member 14
1.48654	3.13698	-1.07742	0.0041131	364899	Ccdc11	coiled-coil domain containing 11
1.68786	2.99404	-0.826895	0.049969	300442	Ccdc159	coiled-coil domain containing 159, transcript variant X4
2.85131	1.22075	1.22385	0.00294043	362580	Ccdc30	coiled-coil domain containing 30
2.12708	3.61306	-0.764347	0.00162972	305605	Ccdc88a	coiled coil domain containing 88A
26.9582	9.07603	1.57059	0.00162972	298006	Ccl21	chemokine (C-C motif) ligand 21
2.72509	6.97988	-1.3569	0.00294043	288593	Ccl24	chemokine (C-C motif) ligand 24, transcript variant X3
1.25159	2.74221	-1.13157	0.043849	360579	Ccl9	chemokine (C-C motif) ligand 9
3.17271	5.55499	-0.808068	0.0146798	499528	Ccno	cyclin O, transcript variant X1
10.122	5.87763	0.784189	0.00294043	363682	Ccr10	chemokine (C-C motif) receptor 10
16.9288	10.8391	0.643235	0.00162972	310395	Ccrn4l	CCR4 carbon catabolite repression 4-like (S, cerevisiae)
4.75089	7.00345	-0.559869	0.0433778	315716	Cd276	Cd276 molecule, transcript variant X1
12.0562	20.598	-0.772729	0.00162972	24932	Cd4	Cd4 molecule, transcript variant X1
25.3274	53.2711	-1.07265	0.00162972	245962	Cd48	Cd48 molecule, transcript variant X2
75.3062	132.03	-0.810023	0.00162972	24936	Cd9	CD9 molecule
4.20943	6.72521	-0.675954	0.00162972	84398	Cd93	CD93 molecule
5.32116	8.48541	-0.673243	0.0041131	84407	Cdh11	cadherin 11, transcript variant X1
0.270407	1.18122	-2.12708	0.00162972	93662	Cdhr1	cadherin-related family member 1
0.424713	1.33621	-1.65359	0.0146798	292701	Ceacam20	carcinoembryonic antigen-related cell adhesion molecule 20, transcript variant X4
3.99974	7.10656	-0.829247	0.0496139	25695	Cebpd	CCAAT/enhancer binding protein (C/EBP), delta
125.562	85.1773	0.559863	0.0041131	24331	Cela1	chymotrypsin-like elastase family, member 1, transcript variant X1
54.0886	27.7803	0.961264	0.00162972	291952	Ces2g	carboxylesterase 2G, transcript variant X1
0.946514	2.20579	-1.2206	0.00162972	24255	Cftr	cystic fibrosis transmembrane conductance regulator, transcript variant X1
92.4382	64.5057	0.519062	0.0215061	310707	Chd1l	chromodomain helicase DNA binding protein 1-like, transcript variant X4
91.0667	129.087	-0.50335	0.0215061	290551	Chdh	choline dehydrogenase, transcript variant X2
5.25093	8.82575	-0.749145	0.00162972	314694	Chst11	carbohydrate (chondroitin 4) sulfotransferase 11, transcript variant X1
6.94437	10.7919	-0.63603	0.00524478	286974	Chst15	carbohydrate (N-acetylgalactosamine 4-sulfate 6-O) sulfotransferase 15, transcript variant X3
57.1203	82.6951	-0.533799	0.0331813	298487	Cldn19	claudin 19, transcript variant X1
4.841	19.8321	-2.03446	0.00162972	287098	Cldn6	claudin 6, transcript variant X1
3.15626	6.00958	-0.929049	0.00935364	64195	Clec10a	C-type lectin domain family 10, member A, transcript variant X1
10.4418	15.5483	-0.574386	0.049969	294141	Clic2	chloride intracellular channel 2
54.6441	95.0461	-0.798561	0.00162972	24854	Clu	clusterin, transcript variant X1
187.164	138.872	0.430552	0.0490993	310201	Cmbl	carboxymethylenebutenolidase homolog (Pseudomonas)
43.2388	30.53	0.502102	0.027884	498902	Cmtm4	CKLF-like MARVEL transmembrane domain containing 4
3.16713	1.50714	1.07136	0.0304108	65204	Cnn1	calponin 1, basic, smooth muscle
5.92058	9.15539	-0.628884	0.0187023	25275	Cnp	2',3'-cyclic nucleotide 3' phosphodiesterase
3.22356	4.81426	-0.57866	0.026374	25248	Cnr1	cannabinoid receptor 1 (brain), transcript variant X2
5.25297	7.56611	-0.526417	0.0358538	498297	Cnst	consortin, connexin sorting protein, transcript variant X2
0.91811	3.9353	-2.09974	0.00162972	117258	Cntn1	contactin 1, transcript variant X1
18.5943	26.6413	-0.518803	0.0194101	25683	Col12a1	collagen, type XII, alpha 1
1.77823	2.78823	-0.648905	0.0194101	366474	Col16a1	collagen, type XVI, alpha 1, transcript variant X10
1.51724	4.80967	-1.66449	0.00162972	294027	Col17a1	collagen, type XVII, alpha 1, transcript variant X1
34.0614	49.172	-0.5297	0.0155397	84352	Col1a2	collagen, type I, alpha 2
3.02588	4.30728	-0.509426	0.0486824	298101	Col27a1	collagen, type XXVII, alpha 1, transcript variant X2
29.1465	45.4127	-0.639776	0.00162972	84032	Col3a1	collagen, type III, alpha 1
12.1946	16.7005	-0.453649	0.037764	363457	Col4a5	collagen, type IV, alpha 5, transcript variant X3
5.45033	8.15251	-0.580901	0.00842683	85490	Col5a1	collagen, type V, alpha 1, transcript variant X1
5.41687	9.81901	-0.858118	0.00162972	85250	Col5a2	collagen, type V, alpha 2
4.82193	8.32516	-0.787868	0.00162972	313592	Col8a2	collagen, type VIII, alpha 2, transcript variant X1
0.853712	1.70102	-0.994576	0.0170493	362584	Col9a2	collagen, type IX, alpha 2
155.376	247.317	-0.670597	0.00162972	24267	Comt	catechol-O-methyltransferase
1.34158	2.75522	-1.03823	0.0041131	289596	Corin	corin, serine peptidase
2.54814	4.08736	-0.681725	0.0325471	245982	Coro6	coronin 6
9.44509	15.0169	-0.668954	0.00162972	361433	Cpne7	copine VII, transcript variant X1
3.56323	6.02426	-0.757598	0.00735106	362988	Cpne8	copine VIII
0.310809	1.4296	-2.2015	0.0063511	502774	Cpvl	carboxypeptidase, vitellogenic-like, transcript variant X3
3.78798	1.91743	0.982255	0.00162972	293566	Cpxm2	carboxypeptidase X (M14 family), member 2
10.1082	14.9958	-0.569038	0.0063511	171547	Crispld2	cysteine-rich secretory protein LCCL domain containing 2, transcript variant X1
4.50275	8.95127	-0.991285	0.00162972	313663	Crocc	ciliary rootlet coiled-coil, rootletin, transcript variant X9
1.09954	2.04541	-0.895493	0.0455686	171438	Crtac1	cartilage acidic protein 1, transcript variant X2
300.256	209.991	0.515865	0.0170493	117024	Crym	crystallin, mu
15.068	24.9235	-0.726022	0.00162972	307403	Csf1r	colony stimulating factor 1 receptor, transcript variant X1
137.023	83.8033	0.709341	0.00162972	171081	Csf2rb	colony stimulating factor 2 receptor, beta, low-affinity (granulocyte-macrophage)
372.221	527.136	-0.502018	0.0222008	25307	Cst3	cystatin C
90.7603	56.6888	0.678998	0.00162972	80848	Cubn	cubilin (intrinsic factor-cobalamin receptor)
5.51436	2.84805	0.953219	0.00162972	305307	Cwh43	cell wall biogenesis 43 C-terminal homolog (S, cerevisiae)
15.5827	23.0519	-0.564946	0.0187023	84348	Cxcr7	chemokine (C-X-C motif) receptor 7, transcript variant X1
59.9126	110.004	-0.876619	0.00162972	303073	Cyfip2	cytoplasmic FMR1 interacting protein 2
7.70085	10.9932	-0.513516	0.0490993	24296	Cyp1a1	cytochrome P450, family 1, subfamily a, polypeptide 1
3.46374	25.3566	-2.87196	0.00162972	25279	Cyp24a1	cytochrome P450, family 24, subfamily a, polypeptide 1, transcript variant X1
2.07879	1.0465	0.990176	0.00524478	312495	Cyp26b1	cytochrome P450, family 26, subfamily b, polypeptide 1, transcript variant X1
0	17.6315		0.00162972	499353	Cyp2c24	cytochrome P450, family 2, subfamily c, polypeptide 24
132.302	76.751	0.785573	0.00162972	25086	Cyp2e1	cytochrome P450, family 2, subfamily e, polypeptide 1, transcript variant X1
16.8209	8.7496	0.942962	0.00162972	308445	Cyp2s1	cytochrome P450, family 2, subfamily s, polypeptide 1
216.101	150.281	0.524039	0.00735106	298423	Cyp4a3	cytochrome P450, family 4, subfamily a, polypeptide 3
156.7	103.553	0.59763	0.00162972	56266	Cyp4f1	cytochrome P450, family 4, subfamily f, polypeptide 1
0.395575	2.89804	-2.87305	0.00162972	81924	Cyp8b1	cytochrome P450, family 8, subfamily b, polypeptide 1
13.4079	23.8746	-0.832395	0.00162972	500906	Cyth4	cytohesin 4, transcript variant X3
22.0943	32.3032	-0.548005	0.0146798	301624	D2hgdh	D-2-hydroxyglutarate dehydrogenase, transcript variant X2
203.58	145.234	0.487219	0.0304108	79128	Dab2	disabled 2, mitogen-responsive phosphoprotein
1.38991	2.54872	-0.874784	0.0455686	499088	Dact3	dishevelled-binding antagonist of beta-catenin 3
1.37576	2.29872	-0.740607	0.0222008	83825	Dclk1	doublecortin-like kinase 1, transcript variant X2
7.52702	5.33685	0.49609	0.0490993	300710	Ddx10	DEAD (Asp-Glu-Ala-Asp) box polypeptide 10
106.524	64.4671	0.724547	0.00162972	292022	Ddx19a	DEAD (Asp-Glu-Ala-Asp) box polypeptide 19a, transcript variant X1
24.9774	12.0338	1.05354	0.00162972	297989	Ddx58	DEAD (Asp-Glu-Ala-Asp) box polypeptide 58
143.786	94.0657	0.612185	0.00162972	117543	Decr1	2,4-dienoyl CoA reductase 1, mitochondrial
0.92564	1.78933	-0.950898	0.0041131	312257	Dennd2a	DENN/MADD domain containing 2A, transcript variant X1
85.1673	205.15	-1.26831	0.00524478	24312	Dhfr	dihydrofolate reductase
0.316222	1.86912	-2.56335	0.00935364	65162	Dio2	deiodinase, iodothyronine, type II
10.1352	16.4653	-0.700061	0.00162972	295445	Dkk2	dickkopf WNT signaling pathway inhibitor 2
0.552926	1.31964	-1.25499	0.0490993	64053	Dlg2	discs, large homolog 2 (Drosophila)
1.33204	0.4771	1.48128	0.035205	170568	Dmbt1	deleted in malignant brain tumors 1
9.2322	13.767	-0.576464	0.0122795	308405	Dmpk	dystrophia myotonica-protein kinase
6.66575	9.78686	-0.55408	0.0395762	309430	Dmrt2	doublesex and mab-3 related transcription factor 2
30.0447	10.4776	1.5198	0.00162972	363483	Dmrtc1c1	DMRT-like family C1c1
548.664	790.587	-0.527002	0.035205	25633	Dnase1	deoxyribonuclease I
11.3613	16.7412	-0.559278	0.0139056	140694	Dnm1	dynamin 1
2.55329	6.29632	-1.30215	0.00162972	171574	Dnm3	dynamin 3, transcript variant X4
3.78617	5.40155	-0.512635	0.0405553	367039	Dock6	dedicator of cytokinesis 6
13.1682	21.5333	-0.709518	0.00162972	114856	Dusp1	dual specificity phosphatase 1
57.9662	39.7369	0.544733	0.00162972	498003	Dusp3	dual specificity phosphatase 3
14.6969	22.732	-0.62922	0.00294043	116663	Dusp6	dual specificity phosphatase 6
32.7984	23.3969	0.487304	0.0243564	299864	Ebag9	estrogen receptor binding site associated, antigen, 9
16.706	9.08142	0.879377	0.00524478	361054	Ebpl	emopamil binding protein-like
60.1424	24.5808	1.29085	0.00162972	298381	Echdc2	enoyl CoA hydratase domain containing 2, transcript variant X1
455.317	334.593	0.444465	0.0486824	291076	Eci3	enoyl-Coenzyme A delta isomerase 3, transcript variant X1
14.9925	22.808	-0.605297	0.00162972	116662	Ecm1	extracellular matrix protein 1
2.53426	4.0688	-0.683037	0.0041131	313928	Efr3b	EFR3 homolog B (S, cerevisiae), transcript variant X2
6.23746	10.9687	-0.814359	0.00162972	317470	Egfl6	EGF-like-domain, multiple 6
8.89035	15.114	-0.765574	0.00162972	54702	Egln3	egl-9 family hypoxia-inducible factor 3
7.3614	4.15384	0.825534	0.0041131	305556	Ehbp1	EH domain binding protein 1, transcript variant X6
15.8205	23.6443	-0.579696	0.010365	361512	Ehd2	EH-domain containing 2
14.4548	22.7311	-0.65312	0.00294043	192249	Ehd3	EH-domain containing 3, transcript variant X1
6.17071	12.8348	-1.05655	0.00162972	498728	Elovl2	ELOVL fatty acid elongase 2, transcript variant X2
3.16672	5.1214	-0.693549	0.0496139	685462	Emid1	EMI domain containing 1, transcript variant X1
13.1635	20.5987	-0.646015	0.00162972	298845	Emilin1	elastin microfibril interfacer 1, transcript variant X3
5.60426	8.58907	-0.615978	0.0155397	316137	Emr1	EGF-like module containing, mucin-like, hormone receptor-like 1, transcript variant X1
11.4124	7.14206	0.67619	0.0041131	84050	Enpp2	ectonucleotide pyrophosphatase/phosphodiesterase 2
42.8735	26.2183	0.709511	0.00162972	54410	Enpp3	ectonucleotide pyrophosphatase/phosphodiesterase 3
42.3977	7.6773	2.46531	0.00162972	306460	Enpp6	ectonucleotide pyrophosphatase/phosphodiesterase 6, transcript variant X1
596.176	403.314	0.563835	0.0139056	171577	Epcam	epithelial cell adhesion molecule
4.15234	6.88474	-0.729476	0.00162972	316539	Epha4	Eph receptor A4
0.594712	1.31264	-1.14221	0.00735106	24338	Ephb1	Eph receptor B1
126.535	78.0166	0.697686	0.00162972	25315	Ephx1	epoxide hydrolase 1, microsomal (xenobiotic), transcript variant 2
57.3151	2.4969	4.52071	0.00162972	65030	Ephx2	epoxide hydrolase 2, cytoplasmic, transcript variant X1
14.6106	22.1262	-0.598742	0.00162972	360605	Epn3	epsin 3, transcript variant X2
40.385	29.1412	0.47076	0.0325471	29496	Erbb3	v-erb-b2 avian erythroblastic leukemia viral oncogene homolog 3, transcript variant X3
76.7986	10.2062	2.91164	0.00162972	691484	Eri2	ERI1 exoribonuclease family member 2, transcript variant X1
4.33299	6.54061	-0.594062	0.0395762	364755	Ero1lb	ERO1-like beta (S, cerevisiae), transcript variant X1
28.9248	40.4545	-0.483994	0.027884	300519	Esam	endothelial cell adhesion molecule
15.2475	22.8262	-0.582114	0.0170493	299210	Esrrb	estrogen-related receptor beta, transcript variant X2
1.81287	0.907002	0.999099	0.0063511	363120	Esyt3	extended synaptotagmin-like protein 3, transcript variant X2
217.523	157.771	0.463333	0.0249652	292710	Ethe1	ethylmalonic encephalopathy 1
10.988	17.8281	-0.698224	0.00162972	303828	Etv5	ets variant 5, transcript variant X1
11.7453	4.00062	1.55379	0.00162972	309036	Exnef	exonuclease NEF-sp
10.2563	6.88255	0.575494	0.0373075	289055	F13b	coagulation factor XIII, B polypeptide
6.08548	11.6278	-0.934138	0.00162972	29251	F2	coagulation factor II
11.4159	16.2526	-0.509623	0.0424637	307855	Fa2h	fatty acid 2-hydroxylase
78.0768	129.54	-0.73043	0.00162972	140868	Fabp5	fatty acid binding protein 5, epidermal, transcript variant X1
21.9708	0.378475	5.85924	0.00162972	499322	Fam111a	family with sequence similarity 111, member A
10.9106	4.61935	1.23996	0.00162972	63912	Fam129a	family with sequence similarity 129, member A
84.7129	58.7974	0.52683	0.0146798	313430	Fam151a	family with sequence similarity 151, member A
28.244	39.4672	-0.482713	0.043849	312159	Fam3c	family with sequence similarity 3, member C
13.6883	20.3836	-0.574468	0.00935364	288031	Fam43a	family with sequence similarity 43, member A
1.07683	2.20614	-1.03473	0.00162972	688510	Fam65c	family with sequence similarity 65, member C, transcript variant X2
38.3184	26.5574	0.528921	0.00935364	315789	Fam81a	family with sequence similarity 81, member A
0.453773	1.27867	-1.49461	0.00162972	315829	Fam83b	family with sequence similarity 83, member B
6.25823	10.543	-0.752463	0.00735106	315191	Fbln1	fibulin 1
71.3068	100.361	-0.493091	0.0249652	29158	Fbln5	fibulin 5, transcript variant X1
4.77778	7.29895	-0.611349	0.00294043	83727	Fbn1	fibrillin 1, transcript variant X1
772.601	475.443	0.70045	0.00162972	24362	Fbp1	fructose-1,6-bisphosphatase 1
7.63149	4.23668	0.849028	0.0443624	363268	Fbxo36	F-box protein 36
8.56689	4.75801	0.848414	0.00162972	361969	Fga	fibrinogen alpha chain, transcript variant 1
4.01001	11.0711	-1.46513	0.00162972	84586	Fgl2	fibrinogen-like 2
42.0218	14.0818	1.5773	0.00162972	60398	Fhit	fragile histidine triad
73.0859	34.3226	1.09043	0.00162972	25177	Fhl1	four and a half LIM domains 1, transcript variant X6
5.02336	7.53261	-0.584496	0.0130789	291964	Fhod1	formin homology 2 domain containing 1
0.957558	2.35718	-1.29963	0.0041131	499856	Fibin	fin bud initiation factor homolog (zebrafish)
3.11134	5.16523	-0.731294	0.016355	360457	Figf	c-fos induced growth factor, transcript variant X1
8.75282	4.07933	1.10142	0.0130789	100910745	Flywch2	FLYWCH family member 2, transcript variant X1
1.47369	2.19562	-0.575193	0.0467594	296512	Fmn1	formin 1
24.3256	17.3554	0.487094	0.0297478	287746	Fmnl1	formin-like 1, transcript variant X2
10.4773	14.3719	-0.455978	0.0461659	300225	Fmnl3	formin-like 3
1.23984	2.63865	-1.08965	0.00162972	64507	Fmod	fibromodulin, transcript variant X1
24.9084	49.1183	-0.979632	0.00162972	25661	Fn1	fibronectin 1, transcript variant X6
13.0473	18.0004	-0.464283	0.035205	252858	Frmd4b	FERM domain containing 4B, transcript variant X5
20.2282	29.4531	-0.54205	0.00935364	295691	Frzb	frizzled-related protein, transcript variant X1
2.79991	1.6485	0.764226	0.0041131	313208	Fsd1l	fibronectin type III and SPRY domain containing 1-like
31.1841	46.3738	-0.5725	0.0255926	24373	Fst	follistatin, transcript variant X2
38.0697	52.8776	-0.474014	0.0291128	79210	Fstl1	follistatin-like 1, transcript variant X1
5.30298	9.27026	-0.805808	0.010365	64512	Fzd2	frizzled family receptor 2
6.60008	9.78696	-0.568378	0.0146798	282581	Fzd6	frizzled family receptor 6, transcript variant X1
7.83584	1.07427	2.86673	0.00162972	406865	G6b	G6b protein, transcript variant X1
143.277	88.7086	0.691661	0.00162972	25634	G6pc	glucose-6-phosphatase, catalytic subunit
7.14233	12.188	-0.770988	0.0063511	299626	Gadd45b	growth arrest and DNA-damage-inducible, beta
1.23991	0.520911	1.25112	0.0236395	367181	Gadl1	glutamate decarboxylase-like 1
187.575	124.646	0.589632	0.00162972	311952	Galnt11	UDP-N-acetyl-alpha-D-galactosamine:polypeptide N-acetylgalactosaminyltransferase 11 (GalNAc-T11), transcript variant X1
7.11837	3.43898	1.04956	0.00162972	313233	Galnt12	UDP-N-acetyl-alpha-D-galactosamine:polypeptide N-acetylgalactosaminyltransferase 12 (GalNAc-T12)
0.0505513	2.3904	-5.56336	0.0325471	311039	Galnt13	UDP-N-acetyl-alpha-D-galactosamine:polypeptide N-acetylgalactosaminyltransferase 13 (GalNAc-T13), transcript variant X1
27.0718	36.9252	-0.447814	0.0467594	293181	Galnt18	UDP-N-acetyl-alpha-D-galactosamine:polypeptide N-acetylgalactosaminyltransferase 18
35.9059	17.3514	1.04917	0.00162972	366061	Galnt3	UDP-N-acetyl-alpha-D-galactosamine:polypeptide N-acetylgalactosaminyltransferase 3 (GalNAc-T3), transcript variant X1
15.7955	26.8498	-0.765399	0.00162972	683470	Gas1	growth arrest-specific 1
2.96777	4.43414	-0.579274	0.0130789	85246	Gas7	growth arrest specific 7, transcript variant X1
1196.57	659.878	0.858628	0.00162972	81660	Gatm	glycine amidinotransferase (L-arginine:glycine amidinotransferase)
24.6672	82.1219	-1.73517	0.00162972	24384	Gc	group specific component
2.07765	3.16212	-0.605941	0.0285752	312474	Gcfc2	GC-rich sequence DNA-binding factor 2, transcript variant X1
2.75705	4.99712	-0.85797	0.00162972	306842	Gfod1	glucose-fructose oxidoreductase domain containing 1, transcript variant X2
2.58643	1.29183	1.00154	0.0130789	25136	Gfra2	GDNF family receptor alpha 2
3.46339	1.50365	1.20372	0.0041131	66023	Gfra4	GDNF family receptor alpha 4, transcript variant X5
18.2987	9.20989	0.990481	0.00162972	24392	Gja1	gap junction protein, alpha 1, transcript variant X2
77.8672	45.497	0.775243	0.00162972	394266	Gjb2	gap junction protein, beta 2
359.41	242.761	0.566098	0.0178964	24399	Glud1	glutamate dehydrogenase 1
45.944	69.9263	-0.605958	0.00294043	171179	Glyatl2	glycine-N-acyltransferase-like 2
12.5754	18.1705	-0.531001	0.0433778	117533	Gmpr	guanosine monophosphate reductase
1.8227	4.21994	-1.21115	0.00162972	309242	Gna14	guanine nucleotide binding protein, alpha 14
7.38131	10.4869	-0.506634	0.0429956	114711	Gne	glucosamine (UDP-N-acetyl)-2-epimerase/N-acetylmannosamine kinase, transcript variant X2
43.318	24.5662	0.818292	0.00162972	680692	Golm1	golgi membrane protein 1, transcript variant X1
9.58274	15.7711	-0.718772	0.00162972	58920	Gpc1	glypican 1
116.83	86.0197	0.441668	0.049969	60666	Gpd1	glycerol-3-phosphate dehydrogenase 1 (soluble), transcript variant X1
55.5741	28.6577	0.95549	0.00162972	306439	Gpm6a	glycoprotein m6a, transcript variant X1
18.5631	27.6587	-0.575295	0.0041131	301266	Gpr110	G protein-coupled receptor 110, transcript variant X1
1.77258	3.4581	-0.964132	0.00294043	117257	Gpr176	G protein-coupled receptor 176
3.26574	0.662336	2.30177	0.0255926	65275	Gpr27	G protein-coupled receptor 27
1.23342	2.308	-0.90398	0.0113279	64443	Gpr88	G-protein coupled receptor 88, transcript variant X3
1.17523	0.511894	1.19903	0.00162972	306284	Gprin2	G protein regulated inducer of neurite outgrowth 2, transcript variant X3
11.5685	7.09964	0.704383	0.010365	81670	Gpt	glutamic-pyruvate transaminase (alanine aminotransferase), transcript variant X2
11.6744	4.18811	1.47898	0.00162972	29326	Gpx2	glutathione peroxidase 2
21.8685	30.8976	-0.498642	0.0146798	50566	Grem1	gremlin 1
3.30209	6.07131	-0.87863	0.00162972	289264	Grem2	gremlin 2
1.47904	0.393524	1.91014	0.00162972	313993	Grhl1	grainyhead-like 1 (Drosophila)
5.9713	2.68371	1.15382	0.0063511	24938	Grpr	gastrin releasing peptide receptor
60.7204	102.481	-0.755106	0.00162972	24424	Gstm2	glutathione S-transferase mu 2
11.7689	25.7733	-1.13089	0.00162972	499689	Gstm4	glutathione S-transferase mu 4
321.485	212.222	0.599177	0.00294043	114846	Gsto1	glutathione S-transferase omega 1
886.697	613.392	0.531631	0.016355	24426	Gstp1	glutathione S-transferase pi 1
50.5992	69.4634	-0.45714	0.0496139	29487	Gstt2	glutathione S-transferase, theta 2
636.978	388.589	0.712998	0.00162972	499422	Gstt3	glutathione S-transferase, theta 3
145.716	18.133	3.00648	0.00162972	114300	Gtpbp4	GTP binding protein 4
14.148	7.11291	0.992083	0.0311793	25656	Guca2a	guanylate cyclase activator 2a (guanylin)
7.29032	1.79121	2.02505	0.010365	64055	Guca2b	guanylate cyclase activator 2B
2.90092	1.37454	1.07756	0.00162972	245708	Gucy2g	guanylate cyclase 2G
5.52707	8.38761	-0.601744	0.0130789	314543	Gulp1	GULP, engulfment adaptor PTB domain containing 1
4.34361	0.0522895	6.37623	0.0405553	25623	Gys2	glycogen synthase 2
3.04328	0		0.0255926	64637	Hand2	heart and neural crest derivatives expressed 2
1.2439	3.77682	-1.60231	0.00162972	311446	Hao1	hydroxyacid oxidase (glycolate oxidase) 1, transcript variant X1
6.0224	10.1816	-0.75756	0.00524478	305882	Haus4	HAUS augmin-like complex, subunit 4, transcript variant X2
178.245	285.329	-0.678763	0.00162972	24440	Hbb	hemoglobin, beta
15.5458	6.85381	1.18154	0.00524478	361619	Hbb-b1	hemoglobin, beta adult major chain
53.5985	88.3935	-0.721747	0.00162972	316626	Hes6	hes family bHLH transcription factor 6, transcript variant X1
178.401	76.9002	1.21406	0.00162972	294673	Hexb	hexosaminidase B
5.10887	8.6953	-0.767234	0.00162972	24446	Hgf	hepatocyte growth factor, transcript variant X2
1.13993	3.8001	-1.7371	0.00162972	291936	Hhip	Hedgehog-interacting protein
30.6063	20.8099	0.556559	0.0255926	301384	Hibch	3-hydroxyisobutyryl-CoA hydrolase
10.6526	15.625	-0.552655	0.0130789	192154	Hip1	huntingtin interacting protein 1, transcript variant X3
2.60072	3.95897	-0.606217	0.0325471	25059	Hk2	hexokinase 2, transcript variant X1
2.28535	8.5899	-1.91023	0.00162972	313521	Hpdl	4-hydroxyphenylpyruvate dioxygenase-like
186.586	16.2178	3.52419	0.00162972	79242	Hpgd	hydroxyprostaglandin dehydrogenase 15 (NAD)
4.70274	10.4346	-1.1498	0.00935364	100359865	Hrct1	histidine rich carboxyl terminus 1
8.09268	2.17863	1.8932	0.00162972	25322	Hsd17b1	hydroxysteroid (17-beta) dehydrogenase 1
259.058	180.582	0.520624	0.0208247	79244	Hsd17b4	hydroxysteroid (17-beta) dehydrogenase 4
482.336	346.595	0.476788	0.0222008	298917	Iah1	isoamyl acetate-hydrolyzing esterase 1 homolog (S, cerevisiae)
50.3627	71.268	-0.500901	0.0331813	25585	Id3	inhibitor of DNA binding 3
106.457	77.0353	0.466675	0.0443624	291023	Id4	inhibitor of DNA binding 4
6.25505	0.978433	2.67648	0.0208247	502143	Idi2	isopentenyl-diphosphate delta isomerase 2
26.3948	11.7661	1.16562	0.00162972	498695	Idnk	idnK, gluconokinase homolog (E, coli), transcript variant X2
8.4528	16.9639	-1.00497	0.00162972	499772	Ier5l	immediate early response 5-like
98.3055	69.3311	0.503771	0.0297478	170512	Ifi27	interferon, alpha-inducible protein 27
1.57057	3.18	-1.01774	0.0490993	293632	Ifitm10	interferon induced transmembrane protein 10
27.2018	45.7065	-0.748697	0.00294043	24482	Igf1	insulin-like growth factor 1, transcript variant X2
39.691	16.6272	1.25526	0.00162972	25685	Igfbp1	insulin-like growth factor binding protein 1
386.008	543.102	-0.492591	0.0383445	25285	Igfbp5	insulin-like growth factor binding protein 5
10.9372	19.6104	-0.842372	0.00294043	314487	Igha	immunoglobulin heavy chain, alpha
1.47231	4.2145	-1.51728	0.00162972	171333	Il12rb1	interleukin 12 receptor, beta 1, transcript variant X1
2.14572	1.0444	1.03878	0.0255926	308716	Il20ra	interleukin 20 receptor, alpha
169.591	109.715	0.628309	0.00162972	361749	Il33	interleukin 33
41.7062	26.6805	0.644476	0.00162972	25084	Il4r	interleukin 4 receptor, transcript variant X3
41.2331	56.5231	-0.455036	0.0424637	310612	Ilf2	interleukin enhancer binding factor 2
2.91874	1.77518	0.717384	0.027884	293733	Incenp	inner centromere protein, transcript variant X5
102.154	32.551	1.64997	0.00162972	368066	Inmt	indolethylamine N-methyltransferase
3.63899	2.32566	0.645899	0.0229721	60663	Insrr	insulin receptor-related receptor, transcript variant X1
55.6978	38.9404	0.516354	0.0139056	171458	Ipmk	inositol polyphosphate multikinase, transcript variant X2
5.30342	8.95976	-0.756536	0.00294043	498184	Iqcd	IQ motif containing D, transcript variant X3
6.48058	2.20514	1.55525	0.00162972	300776	Iqch	IQ motif containing H, transcript variant X1
13.3174	8.87286	0.585843	0.0243564	293624	Irf7	interferon regulatory factor 7
5.49985	8.198	-0.575878	0.031944	292060	Irf8	interferon regulatory factor 8, transcript variant X2
23.7489	50.1461	-1.07828	0.00162972	686539	Islr	immunoglobulin superfamily containing leucine-rich repeat
29.9599	42.9604	-0.519973	0.0187023	290651	Isyna1	inositol-3-phosphate synthase 1
23.6513	35.9238	-0.603021	0.00162972	296456	Itgav	integrin, alpha V
0.722312	1.34523	-0.897157	0.0347153	363577	Itk	IL2-inducible T-cell kinase, transcript variant X2
7.06503	10.1126	-0.517389	0.0449675	366848	Kank3	KN motif and ankyrin repeat domains 3
2.52839	3.87863	-0.617324	0.0291128	313385	Kank4	KN motif and ankyrin repeat domains 4, transcript variant X1
14434.8	7890.67	0.871327	0.0215061	24937	Kap	kidney androgen regulated protein, transcript variant X1
11.8336	22.298	-0.914027	0.00162972	541589	Kat3	kynurenine aminotransferase III
28.4154	19.0029	0.58045	0.00524478	306617	Kbtbd11	kelch repeat and BTB (POZ) domain containing 11, transcript variant X3
0.481335	4.50952	-3.22786	0.00294043	29713	Kcnj5	potassium inwardly-rectifying channel, subfamily J, member 5
4.95928	11.6565	-1.23293	0.00162972	64015	Khdrbs3	KH domain containing, RNA binding, signal transduction associated 3
3.92021	7.77693	-0.988271	0.00162972	294286	Kifc1	kinesin family member C1
28.1106	38.7961	-0.464798	0.0400011	307644	Kifc3	kinesin family member C3, transcript variant X4
22.1103	30.6318	-0.47031	0.03397	305096	Klhdc8a	kelch domain containing 8A
1.93851	5.03571	-1.37724	0.0200705	292868	Klk1c9	kallikrein 1-related peptidase C9
5.82187	2.69031	1.11371	0.00162972	24934	Klrk1	killer cell lectin-like receptor subfamily K, member 1, transcript variant X1
74.7878	113.701	-0.604372	0.0063511	59113	Kmo	kynurenine 3-monooxygenase (kynurenine 3-hydroxylase), transcript variant X3
1.81269	0.242842	2.90005	0.0139056	287700	Krt15	keratin 15
59.5506	3.27693	4.1837	0.00162972	360626	Krt19	keratin 19
0.856804	2.18744	-1.3522	0.0291128	287678	Krt23	keratin 23 (histone deacetylase inducible)
86.1379	61.2851	0.491112	0.0130789	25626	Krt8	keratin 8
25.5552	17.9047	0.51328	0.0358538	314214	L3hypdh	L-3-hydroxyproline dehydratase (trans-)
2.24399	1.32206	0.763281	0.00162972	316758	Lama1	laminin, alpha 1
3.09553	4.63649	-0.582849	0.00524478	309368	Lama2	laminin, alpha 2, transcript variant X2
5.98097	10.9259	-0.869299	0.00162972	311862	Lamc3	laminin gamma 3
23.9237	37.5525	-0.65047	0.0130789	114515	Lancl1	LanC lantibiotic synthetase component C-like 1 (bacterial), transcript variant X1
1.77045	4.52325	-1.35325	0.00735106	81511	Lat	linker for activation of T cells, transcript variant X2
25.5265	43.9499	-0.78386	0.00162972	683626	Lbh	limb bud and heart development
10.3306	15.1441	-0.551838	0.0400011	170905	Lfng	LFNG O-fucosylpeptide 3-beta-N-acetylglucosaminyltransferase, transcript variant X1
108.157	58.9284	0.876088	0.00162972	56646	Lgals1	lectin, galactoside-binding, soluble, 1
0.960053	4.80139	-2.32227	0.00162972	498233	Lgr6	leucine-rich repeat-containing G protein-coupled receptor 6, transcript variant X1
69.7909	46.3486	0.590513	0.00294043	361663	Lhpp	phospholysine phosphohistidine inorganic pyrophosphate phosphatase, transcript variant X1
2.44339	5.25956	-1.10606	0.0063511	691533	Lilra5	leukocyte immunoglobulin-like receptor, subfamily A (with TM domain), member 5, transcript variant X1
3.22811	6.16563	-0.933558	0.0170493	292594	Lilrb4	leukocyte immunoglobulin-like receptor, subfamily B, member 4, transcript variant X2
6.18141	9.92254	-0.682774	0.010365	681694	Liph	lipase, member H
13.303	8.79615	0.596807	0.0291128	494021	Lmcd1	LIM and cysteine-rich domains 1
10.7458	18.5544	-0.78798	0.00294043	362176	Lmo2	LIM domain only 2, transcript variant 2
36.9904	5.61848	2.7189	0.00162972	100134871	LOC100134871	beta globin minor gene
23.9086	12.6514	0.918227	0.00162972	100174910	LOC100174910	glutaredoxin-like protein, transcript variant X4
6.27504	9.33474	-0.572984	0.0200705	100302372	LOC100302372	hypothetical protein LOC100302372
1.05441	2.65403	-1.33175	0.0383445	100359711	LOC100359711	ubiquitin and ribosomal protein L40-like, transcript variant X1
0.610495	1.34128	-1.13556	0.0249652	100361584	LOC100361584	anoctamin 2-like
0.207809	2.75801	-3.7303	0.0200705	100361907	LOC100361907	complement factor H-related protein B
33.0082	15.4694	1.09341	0.00162972	100361993	LOC100361993	transmembrane protein 14C
57.0484	0.826154	6.10963	0.0155397	100362069	LOC100362069	ribosomal protein L28-like
11.3365	5.37926	1.07549	0.0041131	100362624	LOC100362624	biliverdin reductase A-like
0	3.75921		0.0243564	100362965	LOC100362965	SNRPN upstream reading frame protein-like
0.716398	1.51724	-1.08262	0.00294043	100364574	LOC100364574	rCG64351-like, transcript variant X1
69.1928	49.6992	0.4774	0.0229721	100909548	LOC100909548	cation-dependent mannose-6-phosphate receptor-like, transcript variant X2
0.100085	1.33922	-3.74209	0.0411033	100909561	LOC100909561	nuclease-sensitive element-binding protein 1-like
6.48859	1.28491	2.33624	0.00162972	100909941	LOC100909941	uncharacterized LOC100909941, transcript variant X7
137.37	191.034	-0.475767	0.037764	100910423	LOC100910423	ATP-sensitive inward rectifier potassium channel 1-like
267.241	192.155	0.47587	0.0455686	100910701	LOC100910701	uncharacterized LOC100910701, transcript variant X2
3.30157	0.747736	2.14255	0.0063511	100910708	LOC100910708	aldose reductase-related protein 1-like
5.60226	21.1966	-1.91975	0.00162972	100911067	LOC100911067	short/branched chain specific acyl-CoA dehydrogenase, mitochondrial-like
61.4631	34.9144	0.815897	0.00162972	100911104	LOC100911104	lymphocyte antigen 6B-like
1.00767	2.70031	-1.4221	0.00162972	100911353	LOC100911353	uncharacterized LOC100911353, transcript variant X3
6.30292	2.22797	1.50029	0.00162972	100911413	LOC100911413	deleted in malignant brain tumors 1 protein-like
19.171	13.1249	0.546612	0.0255926	100911615	LOC100911615	patatin-like phospholipase domain-containing protein 2-like, transcript variant 1
15.6536	9.14475	0.775482	0.00162972	100911891	LOC100911891	cytochrome P450 2J5-like, transcript variant X2
12.0687	1.11416	3.43724	0.00162972	100911960	LOC100911960	UDP-glucuronosyltransferase 1-9-like
3.38592	1.89406	0.838067	0.010365	100912141	LOC100912141	trophinin-like
0.496366	2.13291	-2.10334	0.0041131	100912143	LOC100912143	uncharacterized LOC100912143, transcript variant X1
41.1221	100.668	-1.29163	0.00162972	100912409	LOC100912409	short/branched chain specific acyl-CoA dehydrogenase, mitochondrial-like
2.30989	1.06982	1.11045	0.0170493	100912659	LOC100912659	zinc finger protein 709-like
36.0225	207.907	-2.52897	0.00162972	102546318	LOC102546318	uncharacterized LOC102546318
5.85772	1.91468	1.61324	0.00162972	102546462	LOC102546462	uncharacterized LOC102546462, transcript variant X4
4.45942	2.64707	0.752464	0.0187023	102546784	LOC102546784	uncharacterized LOC102546784, transcript variant X2
0	2.74645		0.00162972	102546857	LOC102546857	uncharacterized LOC102546857
0.329248	17.4682	-5.72941	0.00735106	102546948	LOC102546948	uncharacterized LOC102546948, transcript variant X2
12.2386	3.64731	1.74654	0.00735106	102546968	LOC102546968	RT1 class I histocompatibility antigen, AA alpha chain-like
0.787458	3.22547	-2.03424	0.0200705	102546992	LOC102546992	uncharacterized LOC102546992
8.62403	5.7479	0.585328	0.0194101	102547009	LOC102547009	uncharacterized LOC102547009, transcript variant X2
1.06301	2.49563	-1.23125	0.00162972	102547938	LOC102547938	uncharacterized LOC102547938, transcript variant X1
5.91418	3.86488	0.613754	0.0236395	102548389	LOC102548389	zinc finger protein 709-like
2.67096	4.05582	-0.602635	0.0472479	102548668	LOC102548668	uncharacterized LOC102548668, transcript variant X1
1.12659	2.10481	-0.901723	0.0178964	102548820	LOC102548820	uncharacterized LOC102548820
2.34999	0.353211	2.73406	0.00162972	102548843	LOC102548843	uncharacterized LOC102548843, transcript variant X2
0.233328	1.55172	-2.73344	0.0297478	102549034	LOC102549034	uncharacterized LOC102549034
12.1259	21.8235	-0.847791	0.00162972	102549188	LOC102549188	uncharacterized LOC102549188
6.78167	2.68631	1.33602	0.00162972	102549271	LOC102549271	uncharacterized LOC102549271
9.19933	6.26392	0.554463	0.0063511	102549405	LOC102549405	uncharacterized LOC102549405
12.2501	4.64891	1.39783	0.00162972	102549428	LOC102549428	uncharacterized LOC102549428
17.0465	33.8614	-0.990166	0.00162972	102549538	LOC102549538	uncharacterized LOC102549538, transcript variant X1
27.5006	102.602	-1.89953	0.0139056	102549783	LOC102549783	uncharacterized LOC102549783
6.69922	1.8048	1.89216	0.00162972	102549786	LOC102549786	uncharacterized LOC102549786
73.2757	119.227	-0.702304	0.00162972	102549932	LOC102549932	uncharacterized LOC102549932
5.63688	18.1725	-1.68879	0.00162972	102550180	LOC102550180	uncharacterized LOC102550180
1.53283	3.95782	-1.3685	0.00162972	102550312	LOC102550312	uncharacterized LOC102550312, transcript variant X3
13.1573	19.16	-0.542233	0.0472479	102550530	LOC102550530	MARCKS-related protein-like
1.86627	5.58888	-1.5824	0.0215061	102550584	LOC102550584	hornerin-like, transcript variant X4
2.27979	8.49802	-1.89822	0.00162972	102550767	LOC102550767	uncharacterized LOC102550767
45.1006	31.8942	0.499852	0.0311793	102550862	LOC102550862	carboxylesterase 1E-like
1.00583	2.0126	-1.00068	0.00735106	102550895	LOC102550895	uncharacterized LOC102550895, transcript variant X2
11.2466	133.207	-3.5661	0.00162972	102550987	LOC102550987	uncharacterized LOC102550987
79.9263	50.1749	0.671704	0.00162972	102551279	LOC102551279	uncharacterized LOC102551279, transcript variant X1
6.81495	4.76493	0.516247	0.0383445	102551395	LOC102551395	uncharacterized LOC102551395
2.76475	8.37963	-1.59974	0.00162972	102551440	LOC102551440	uncharacterized LOC102551440, transcript variant X1
1.23223	0.133401	3.20743	0.00162972	102551856	LOC102551856	uncharacterized LOC102551856, transcript variant X1
5.61129	10.1336	-0.852745	0.0063511	102551902	LOC102551902	uncharacterized LOC102551902
4.94562	9.42299	-0.930034	0.00162972	102551932	LOC102551932	uncharacterized LOC102551932
24.1218	16.3663	0.559612	0.0433778	102551966	LOC102551966	uncharacterized LOC102551966, transcript variant X4
0.261345	3.20729	-3.61733	0.00294043	102552001	LOC102552001	uncharacterized LOC102552001, transcript variant X1
32.6413	49.9835	-0.614754	0.00842683	102552335	LOC102552335	uncharacterized LOC102552335
0.449641	1.71426	-1.93074	0.0155397	102552389	LOC102552389	uncharacterized LOC102552389, transcript variant X3
0.307015	1.36074	-2.14801	0.00294043	102552509	LOC102552509	uncharacterized LOC102552509, transcript variant X1
2.44344	5.16297	-1.07929	0.00162972	102552631	LOC102552631	uncharacterized LOC102552631
0.756723	2.8652	-1.9208	0.0122795	102552696	LOC102552696	uncharacterized LOC102552696
12.1884	18.1675	-0.575849	0.0200705	102552774	LOC102552774	uncharacterized LOC102552774, transcript variant X5
1.45908	0.332178	2.13503	0.0130789	102552819	LOC102552819	uncharacterized LOC102552819, transcript variant X1
0.363209	1.55728	-2.10015	0.00294043	102552823	LOC102552823	zinc finger protein 709-like, transcript variant X3
5.96541	2.32551	1.35908	0.0170493	102552868	LOC102552868	uncharacterized LOC102552868
0.538913	3.62396	-2.74944	0.00162972	102553060	LOC102553060	uncharacterized LOC102553060, transcript variant X1
1.45945	2.42088	-0.730103	0.0222008	102553173	LOC102553173	uncharacterized LOC102553173
7.08168	1.01139	2.80775	0.00162972	102553225	LOC102553225	uncharacterized LOC102553225
41.5021	3.38314	3.61675	0.00162972	102553290	LOC102553290	collagen alpha-1(III) chain-like
20.4833	46.7689	-1.1911	0.00162972	102553462	LOC102553462	uncharacterized LOC102553462, transcript variant X2
0.511213	2.85383	-2.4809	0.0146798	102553511	LOC102553511	uncharacterized LOC102553511
0	1.93371		0.00162972	102553584	LOC102553584	uncharacterized LOC102553584
2.66759	0.98039	1.44411	0.0041131	102553594	LOC102553594	uncharacterized LOC102553594, transcript variant X1
29.1391	14.965	0.96136	0.00162972	102553624	LOC102553624	uncharacterized LOC102553624
2.30639	7.73686	-1.74611	0.00162972	102553952	LOC102553952	uncharacterized LOC102553952, transcript variant X2
1.85019	1.11144	0.735245	0.0285752	102554019	LOC102554019	uncharacterized LOC102554019
1.03175	1.77309	-0.781165	0.0200705	102554819	LOC102554819	uncharacterized LOC102554819
2.06935	13.5941	-2.71573	0.0433778	102555121	LOC102555121	uncharacterized LOC102555121
2.79848	4.96811	-0.828054	0.0429956	102555163	LOC102555163	uncharacterized LOC102555163, transcript variant X1
1.8445	0.210667	3.13019	0.00162972	102555352	LOC102555352	uncharacterized LOC102555352, transcript variant X4
27.2261	39.0409	-0.519997	0.0429956	102555381	LOC102555381	cytochrome c oxidase subunit 7B, mitochondrial-like
1.86467	2.90453	-0.639388	0.0433778	102555465	LOC102555465	uncharacterized LOC102555465, transcript variant X2
0.694036	1.79787	-1.37321	0.0433778	102555532	LOC102555532	uncharacterized LOC102555532
11.8233	3.37272	1.80965	0.00162972	102555796	LOC102555796	uncharacterized LOC102555796, transcript variant X1
13.0062	6.27649	1.05117	0.00162972	102555810	LOC102555810	uncharacterized LOC102555810, transcript variant X2
2.25738	0		0.00162972	102555985	LOC102555985	uncharacterized LOC102555985
1.52154	3.04168	-0.999334	0.0178964	102556039	LOC102556039	uncharacterized LOC102556039
1.80611	3.15321	-0.803933	0.0155397	102556058	LOC102556058	uncharacterized LOC102556058, transcript variant X2
12.6907	8.69876	0.544885	0.0178964	102556141	LOC102556141	nuclear receptor ROR-gamma-like
1.03183	2.99896	-1.53926	0.00162972	102556336	LOC102556336	uncharacterized LOC102556336, transcript variant X4
1.56522	4.4506	-1.50764	0.00162972	102556364	LOC102556364	uncharacterized LOC102556364, transcript variant X5
2.02253	1.04624	0.950943	0.0390081	299312	LOC299312	nucleolar GTP-binding protein 1-like
13.1525	20.0823	-0.610584	0.00294043	313641	LOC313641	perlecan
77.2262	47.2354	0.709222	0.00162972	360919	LOC360919	similar to alpha-fetoprotein, transcript variant X2
102.052	285.053	-1.48193	0.00162972	361914	LOC361914	similar to solute carrier family 7 (cationic amino acid transporter, y+ system), member 12
6.88599	13.6772	-0.990036	0.00162972	498222	LOC498222	similar to specifically androgen-regulated protein, transcript variant X1
38.6264	18.3039	1.07744	0.00162972	500124	LOC500124	similar to RIKEN cDNA 4921507P07
10.5163	17.5996	-0.74292	0.0215061	500300	LOC500300	similar to hypothetical protein MGC6835, transcript variant X2
26.0128	17.4191	0.578548	0.00735106	501038	LOC501038	Ab2-060, transcript variant X1
0.493858	11.9178	-4.59287	0.00162972	501110	LOC501110	similar to Glutathione S-transferase A1 (GTH1) (HA subunit 1) (GST-epsilon) (GSTA1-1) (GST class-alpha)
85.7227	60.8659	0.494043	0.0229721	652955	LOC652955	goliath
0.711866	2.81828	-1.98514	0.00524478	679149	LOC679149	similar to carboxylesterase 2 (intestine, liver)
1.63556	0.46556	1.81275	0.037764	679247	LOC679247	protein-lysine methyltransferase METTL21B-like
20.5228	5.73596	1.83912	0.00162972	680656	LOC680656	hypothetical protein LOC680656
6.98614	3.7827	0.885079	0.0063511	681041	LOC681041	similar to Argininosuccinate synthase (Citrulline--aspartate ligase)
72.4463	45.5954	0.668026	0.00524478	686120	LOC686120	hypothetical protein LOC686120
35.2478	8.04512	2.13135	0.00162972	686432	LOC686432	hypothetical protein LOC686432
5.27716	0.522896	3.33517	0.00162972	686967	LOC686967	similar to olfactory receptor 1442
1.6502	3.31078	-1.00453	0.0461659	687866	LOC687866	unconventional myosin-Ih-like, transcript variant X2
1137.25	704.152	0.691591	0.00162972	688389	LOC688389	solute carrier family 7 member 13-like, transcript variant X1
1.49764	0		0.00162972	688516	LOC688516	similar to L-lactate dehydrogenase A chain (LDH-A) (LDH muscle subunit) (LDH-M)
25.0943	4.81125	2.38287	0.00162972	689064	LOC689064	beta-globin
2.10693	0.57736	1.8676	0.00294043	690147	LOC690147	epoxide hydrolase 1-like
4.3617	1.17183	1.89613	0.00162972	691551	LOC691551	similar to F28B3,5a, transcript variant X2
100.08	73.3187	0.448907	0.035205	691807	LOC691807	hypothetical protein LOC691807
0.789251	1.37768	-0.803686	0.0041131	691920	LOC691920	stAR-related lipid transfer protein 9-like, transcript variant X1
2.21776	3.87846	-0.806381	0.0486824	24914	Lox	lysyl oxidase, transcript variant X1
5.77594	9.38264	-0.699937	0.0041131	290350	Loxl2	lysyl oxidase-like 2
2.71979	4.57041	-0.748829	0.00162972	309380	Loxl4	lysyl oxidase-like 4, transcript variant X1
3.34403	5.20641	-0.6387	0.0249652	116744	Lpar1	lysophosphatidic acid receptor 1, transcript variant X8
12.9586	18.2887	-0.497042	0.0146798	65096	Lphn1	latrophilin 1
12.7226	18.8502	-0.567181	0.0063511	316737	Lpin2	lipin 2
8.95466	12.8943	-0.526028	0.0139056	299858	Lrp1	low density lipoprotein receptor-related protein 1
34.4442	47.8669	-0.474768	0.0243564	293649	Lrp5	low density lipoprotein receptor-related protein 5
6.73534	11.3372	-0.751245	0.00162972	289587	Lrrc66	leucine rich repeat containing 66, transcript variant X2
3.50239	7.01989	-1.00311	0.00162972	266808	Lrrcc1	leucine rich repeat and coiled-coil centrosomal protein 1
4.04864	1.76687	1.19624	0.00162972	680883	Lrtm2	leucine-rich repeats and transmembrane domains 2, transcript variant X1
9.91518	14.7465	-0.572662	0.0041131	59107	Ltbp1	latent transforming growth factor beta binding protein 1
180.377	14.3831	3.64858	0.00162972	362935	Ly6al	lymphocyte antigen 6 complex, locus A-like, transcript variant X1
16.8106	52.9717	-1.65585	0.00162972	246138	Ly6i	lymphocyte antigen 6 complex, locus I, transcript variant X1
3.63938	5.72042	-0.652429	0.00935364	300018	Lynx1	Ly6/neurotoxin 1, transcript variant X1
161.628	230.734	-0.51355	0.0113279	25211	Lyz2	lysozyme 2
9.85914	3.33839	1.56231	0.00162972	295326	Mab21l3	mab-21-like 3 (C, elegans)
24.6458	35.3246	-0.519331	0.016355	362911	Mal2	mal, T-cell differentiation protein 2
6.46942	3.20983	1.01114	0.00162972	362211	Mall	mal, T-cell differentiation protein-like, transcript variant X1
2.59881	1.41953	0.872431	0.0170493	309410	Mamdc2	MAM domain containing 2
15.5213	23.8503	-0.619753	0.00162972	362625	Man1c1	mannosidase, alpha, class 1C, member 1
16.9229	30.5628	-0.852797	0.00162972	360955	Man2b2	mannosidase, alpha, class 2B, member 2
5.07189	3.19816	0.665281	0.0411033	25750	Maob	monoamine oxidase B
1.11733	3.02673	-1.43771	0.00162972	25595	Map2	microtubule-associated protein 2, transcript variant X14
12.9723	5.12008	1.34119	0.00162972	690745	Marc1	mitochondrial amidoxime reducing component 1
5.46837	15.072	-1.46269	0.00162972	313997	Mboat2	membrane bound O-acyltransferase domain containing 2, transcript variant X1
15.2867	10.0021	0.611975	0.00842683	288532	Mcm7	minichromosome maintenance complex component 7, transcript variant X1
10.4195	15.9048	-0.610168	0.016355	308022	Mcoln3	mucolipin 3
1.28678	2.39346	-0.895335	0.0170493	308742	Mctp2	multiple C2 domains, transmembrane 2, transcript variant X1
31.1323	22.0105	0.50022	0.016355	291034	Mcur1	mitochondrial calcium uniporter regulator 1
3.54171	5.31448	-0.585483	0.0178964	499497	Mef2c	myocyte enhancer factor 2C, transcript variant X5
22.6121	5.91631	1.93432	0.00162972	691517	Megf11	multiple EGF-like-domains 11, transcript variant X16
2.44621	13.2623	-2.43871	0.00162972	362510	Melk	maternal embryonic leucine zipper kinase, transcript variant X2
11.4294	6.90808	0.726392	0.0400011	316976	Mettl20	methyltransferase like 20, transcript variant X2
0.487921	1.22894	-1.3327	0.0331813	498873	MGC105567	similar to cDNA sequence BC023105
13.3077	7.93727	0.745544	0.00162972	686179	MGC125239	hypothetical protein LOC686179
4.88588	2.95573	0.725106	0.0461659	364601	Micu3	mitochondrial calcium uptake family, member 3, transcript variant X3
1213.97	827.083	0.553633	0.00842683	81683	Mif	macrophage migration inhibitory factor (glycosylation-inhibiting factor)
4.09268	2.57482	0.668574	0.0395762	316620	Mlph	melanophilin, transcript variant X4
105.247	78.0793	0.430771	0.049969	362134	Mmadhc	methylmalonic aciduria (cobalamin deficiency) cblD type, with homocystinuria
244.409	96.0835	1.34694	0.00162972	24590	Mme	membrane metallo-endopeptidase
6.73428	9.78641	-0.539256	0.0395762	81686	Mmp2	matrix metallopeptidase 2
1.01835	4.06566	-1.99725	0.00162972	81687	Mmp9	matrix metallopeptidase 9, transcript variant X1
9.38431	14.2072	-0.5983	0.0041131	306288	Mmrn2	multimerin 2, transcript variant X1
5.92465	3.51656	0.752566	0.0122795	362833	Mob3a	MOB kinase activator 3A, transcript variant X3
1.94201	3.69125	-0.926557	0.0222008	362787	Mok	MOK protein kinase, transcript variant X1
0.927011	1.67123	-0.850256	0.00735106	291327	Mrc1	mannose receptor, C type 1
8.81087	15.8332	-0.845595	0.00162972	498011	Mrc2	mannose receptor, C type 2, transcript variant X1
105.182	74.3224	0.501015	0.0146798	361348	Mro	maestro
1.45385	0.891505	0.705561	0.0297478	301596	Mroh2a	maestro heat-like repeat family member 2A, transcript variant X1
34.2503	23.4544	0.546261	0.0139056	362517	Mrpl50	mitochondrial ribosomal protein L50
38.0196	21.32	0.834537	0.00294043	363187	Mrps10	mitochondrial ribosomal protein S10, transcript variant X2
1.36817	2.97769	-1.12195	0.0449675	498638	Msr1	macrophage scavenger receptor 1, transcript variant X2
60.1007	43.0139	0.482581	0.0395762	361286	Msrb2	methionine sulfoxide reductase B2
581.202	398.576	0.544186	0.0041131	24567	Mt1a	metallothionein 1a
7.19084	4.56676	0.654989	0.0486824	298227	Mtap	methylthioadenosine phosphorylase
1.58732	0.867806	0.871146	0.0443624	361472	Mthfd1l	methylenetetrahydrofolate dehydrogenase (NADP+ dependent) 1-like
17.9037	12.7233	0.492781	0.0187023	362657	Mthfr	methylenetetrahydrofolate reductase (NAD(P)H), transcript variant X2
0.281179	2.23813	-2.99273	0.00162972	207126	Muc13	mucin 13, cell surface associated
36.1838	14.3676	1.33253	0.00162972	286918	Mx2	myxovirus (influenza virus) resistance 2, transcript variant X1
14.1413	20.8911	-0.562973	0.0041131	297783	Mybl1	myeloblastosis oncogene-like 1, transcript variant X1
3.20218	5.62847	-0.813688	0.0249652	292264	Myct1	myc target 1
11.2249	7.40039	0.601032	0.0113279	24582	Myh11	myosin, heavy chain 11, smooth muscle, transcript variant X5
14.9141	3.60781	2.04748	0.00162972	685867	Myl6	myosin, light chain 6, alkali, smooth muscle and non-muscle
11.4028	19.6778	-0.78718	0.00162972	497974	Myo19	myosin XIX
27.2482	16.7708	0.700214	0.00162972	309499	Myof	myoferlin
10.1776	5.85803	0.796916	0.0041131	116631	Nat1	N-acetyltransferase 1, transcript variant 1
0.706374	1.16141	-0.717367	0.0405553	314814	Nav3	neuron navigator 3
28.1282	13.2985	1.08076	0.00162972	50594	Nbl1	neuroblastoma 1, DAN family BMP antagonist
3.67887	6.73163	-0.871694	0.00162972	24586	Ncam1	neural cell adhesion molecule 1, transcript variant X16
2.53136	0.811174	1.64183	0.00162972	312401	Ndnf	neuron-derived neurotrophic factor
34.4363	49.3249	-0.518387	0.0122795	64457	Ndrg4	NDRG family member 4, transcript variant 6
11.2488	4.43039	1.34426	0.00162972	316632	Ndufa10l1	NADH dehydrogenase (ubiquinone) 1 alpha subcomplex 10-like 1
16.2045	9.89715	0.71131	0.00935364	297821	Ndufaf6	NADH dehydrogenase (ubiquinone) complex I, assembly factor 6
1.65782	0.68695	1.27101	0.00294043	307189	Nebl	nebulette
1.79964	0.120385	3.90198	0.00162972	24587	Nefh	neurofilament, heavy polypeptide
2.85603	6.71242	-1.23282	0.00162972	24588	Nefm	neurofilament, medium polypeptide
8.08755	13.3452	-0.722548	0.00162972	360161	Nek6	NIMA-related kinase 6, transcript variant 1
9.863	16.0273	-0.700434	0.010365	303019	Neurl1b	neuralized E3 ubiquitin protein ligase 1B
15.3074	7.75572	0.980896	0.00162972	361794	Nfkbil1	nuclear factor of kappa light polypeptide gene enhancer in B-cells inhibitor-like 1, transcript variant X1
107.694	47.0953	1.19329	0.00162972	25494	Nid1	nidogen 1
7.92389	12.204	-0.623069	0.00162972	311529	Ninl	ninein-like
5.64699	3.55345	0.668263	0.0255926	500557	Nkain1	Na+/K+ transporting ATPase interacting 1
1.50125	2.65098	-0.820361	0.0449675	364952	Nkd1	naked cuticle homolog 1 (Drosophila)
3.78737	5.54897	-0.551026	0.037764	24600	Nos3	nitric oxide synthase 3, endothelial cell, transcript variant X1
7.88629	2.63133	1.58355	0.00162972	311111	Nostrin	nitric oxide synthase trafficking
5.47047	7.72839	-0.498503	0.0285752	56761	Notch3	notch 3
0.80762	1.85822	-1.20217	0.0482603	292681	Nova2	neuro-oncological ventral antigen 2
90.6127	63.9406	0.502982	0.0236395	85431	Nox4	NADPH oxidase 4
0.700602	1.30354	-0.895769	0.043849	316351	Npas2	neuronal PAS domain protein 2
32.8014	22.0808	0.570965	0.0139056	170672	Nphs2	nephrosis 2, idiopathic, steroid-resistant
20.949	13.4699	0.637141	0.0325471	502389	Npm3	nucleophosmin/nucleoplasmin, 3
1.38727	3.44963	-1.31419	0.00162972	81808	Nr2f1	nuclear receptor subfamily 2, group F, member 1
6.08801	14.819	-1.28341	0.00162972	64356	Nrgn	neurogranin
4.7099	8.37162	-0.829811	0.00162972	361625	Nrip3	nuclear receptor interacting protein 3
4.51022	11.5194	-1.3528	0.00294043	100189544	Nrn1l	neuritin 1-like
0.949686	2.57172	-1.43721	0.0130789	25247	Nsg1	neuron specific gene family member 1
6.40037	16.208	-1.34048	0.00162972	290558	Nt5dc2	5'-nucleotidase domain containing 2
46.3643	24.4898	0.920831	0.00162972	58813	Nt5e	5' nucleotidase, ecto
58.366	37.0381	0.656119	0.00162972	287125	Nubp2	nucleotide binding protein 2
13.8101	5.29155	1.38396	0.00162972	59316	Nxph4	neurexophilin 4
875.768	467.062	0.906933	0.00162972	64313	Oat	ornithine aminotransferase
617.121	367.626	0.747316	0.00162972	24609	Odc1	ornithine decarboxylase 1
64.5186	8.48897	2.92605	0.00162972	361621	Olfml1	olfactomedin-like 1
14.3942	25.1474	-0.804926	0.00162972	310743	Olfml3	olfactomedin-like 3
55.8232	34.8808	0.678434	0.00162972	690893	Oosp1	oocyte secreted protein 1
1.98925	4.3799	-1.13867	0.00162972	310132	Osmr	oncostatin M receptor, transcript variant X1
0.779893	1.91178	-1.29357	0.0215061	298878	Osr1	odd-skipped related transciption factor 1, transcript variant X2
4.64123	2.05895	1.1726	0.00162972	315039	Osr2	odd-skipped related transciption factor 2, transcript variant X1
12.2568	32.6288	-1.41257	0.00162972	29659	P2rx4	purinergic receptor P2X, ligand-gated ion channel 4
0.653391	3.90909	-2.58081	0.00162972	29665	P2rx7	purinergic receptor P2X, ligand-gated ion channel, 7
14.6285	8.32118	0.81392	0.00162972	360526	P4ha2	prolyl 4-hydroxylase, alpha polypeptide II
37.4958	72.6059	-0.953359	0.00162972	113900	P8	nuclear proten 1
7.1977	4.37194	0.719264	0.0200705	29704	Pacsin1	protein kinase C and casein kinase substrate in neurons 1
389.136	262.176	0.56974	0.00524478	24616	Pah	phenylalanine hydroxylase
14.9851	9.76331	0.618089	0.016355	293589	Paox	polyamine oxidase (exo-N4-amino)
3.23808	5.18026	-0.677886	0.00294043	313262	Pappa	pregnancy-associated plasma protein A, transcript variant X1
90.4585	54.0993	0.741646	0.00162972	313615	Paqr7	progestin and adipoQ receptor family member VII, transcript variant X2
74.7825	44.0214	0.764496	0.00162972	315904	Paqr9	progestin and adipoQ receptor family member IX
56.0166	87.1396	-0.637474	0.00162972	286894	Parm1	prostate androgen-regulated mucin-like protein 1
55.3432	79.61	-0.524543	0.0113279	57341	Parva	parvin, alpha
54.896	37.0425	0.567519	0.0122795	305471	Patz1	POZ (BTB) and AT hook containing zinc finger 1, transcript variant X1
6.19312	8.93942	-0.529515	0.0194101	681004	Paxbp1	PAX3 and PAX7 binding protein 1, transcript variant 2
1.93623	3.07904	-0.669226	0.0222008	116808	Pcdh12	protocadherin 12
1.65416	3.02051	-0.86869	0.0113279	317183	Pcdh19	protocadherin 19, transcript variant X4
0.604868	11.3706	-4.23254	0.00162972	306091	Pcdh9	protocadherin 9
409.71	274.335	0.578664	0.0130789	362282	Pck1	phosphoenolpyruvate carboxykinase 1 (soluble)
22.3629	33.0309	-0.562712	0.016355	29569	Pcolce	procollagen C-endopeptidase enhancer
8.10643	4.89969	0.726377	0.00162972	116548	Pcsk5	proprotein convertase subtilisin/kexin type 5, transcript variant X2
0.485201	1.71887	-1.82481	0.00162972	298296	Pcsk9	proprotein convertase subtilisin/kexin type 9
27.5175	17.2405	0.674548	0.0304108	29510	Pctp	phosphatidylcholine transfer protein, transcript variant X2
1.26732	2.44724	-0.949372	0.00735106	309962	Pde8b	phosphodiesterase 8B, transcript variant X2
0.435117	15.6121	-5.16512	0.00162972	293544	Pdilt	protein disulfide isomerase-like, testis expressed
48.2077	31.8492	0.598005	0.00935364	83578	Pdxk	pyridoxal (pyridoxine, vitamin B6) kinase
33.3453	45.4508	-0.446825	0.0400011	29583	Pecam1	platelet/endothelial cell adhesion molecule 1
17.5648	12.2192	0.523543	0.0236395	85249	Pex11a	peroxisomal biogenesis factor 11 alpha
25.6762	38.4128	-0.581156	0.00162972	60416	Pfkp	phosphofructokinase, platelet
11.3159	16.9969	-0.586918	0.0187023	29380	Phlda1	pleckstrin homology-like domain, family A, member 1
6.19255	9.77576	-0.658676	0.0424637	363989	Phlda3	pleckstrin homology-like domain, family A, member 3
7.46384	1.76717	2.07848	0.00162972	287644	Phospho1	phosphatase, orphan 1, transcript variant X1
35.6797	23.2307	0.619071	0.00524478	298557	Pithd1	PITH (C-terminal proteasome-interacting domain of thioredoxin-like) domain containing 1
6.94245	11.215	-0.691909	0.00294043	24653	Pla2g4a	phospholipase A2, group IVA (cytosolic, calcium-dependent), transcript variant X1
9.21876	5.03746	0.871875	0.0146798	287366	Pld6	phospholipase D family, member 6, transcript variant X2
19.3526	13.4733	0.522428	0.0249652	362972	Pnpla3	patatin-like phospholipase domain containing 3, transcript variant X1
1.39426	0.61177	1.18844	0.0433778	690528	Pou2af1	POU class 2 associating factor 1
6.67287	3.95521	0.754553	0.0041131	140592	Ppfia4	protein tyrosine phosphatase, receptor type, f polypeptide (PTPRF), interacting protein (liprin), alpha 4, transcript variant X2
1068.61	403.986	1.40335	0.00162972	291463	Ppic	peptidylprolyl isomerase C
6.38847	4.58044	0.479985	0.0477819	685398	Ppp1r26	protein phosphatase 1, regulatory subunit 26
1.47168	2.8301	-0.943393	0.00162972	192280	Ppp1r3b	protein phosphatase 1, regulatory subunit 3B, transcript variant X1
4.23883	1.49488	1.50364	0.00162972	307305	Prdm6	PR domain containing 6
27.0576	40.2305	-0.572257	0.0194101	84400	Prelp	proline/arginine-rich end leucine-rich repeat protein, transcript variant X1
118.88	78.2143	0.604006	0.00294043	83471	Prep	prolyl endopeptidase
35.5853	19.1435	0.894426	0.00162972	690195	Prima1	proline rich membrane anchor 1
28.602	39.9421	-0.481793	0.0400011	25268	Proc	protein C
6.89329	10.3063	-0.580264	0.0170493	683460	Proser2	proline and serine-rich protein 2
4.21086	8.80009	-1.0634	0.00162972	305066	Prox1	prospero homeobox 1, transcript variant X1
56.6276	36.1001	0.649502	0.00162972	312358	Prr15	proline rich 15, transcript variant X1
16.3417	42.8101	-1.38939	0.00162972	287106	Prss30	protease, serine, 30
1.64685	0.768297	1.09998	0.00162972	293823	Prune2	prune homolog 2 (Drosophila)
17.9718	28.1714	-0.648494	0.00842683	24968	Psmb8	proteasome (prosome, macropain) subunit, beta type, 8
51.8606	89.0429	-0.779862	0.00162972	25526	Ptgds	prostaglandin D2 synthase (brain)
12.5812	21.7129	-0.787283	0.00162972	50646	Ptk2b	protein tyrosine kinase 2 beta, transcript variant X3
5.42598	9.72006	-0.841081	0.0236395	362540	Ptplad2	protein tyrosine phosphatase-like A domain containing 2, transcript variant X1
43.7852	25.3439	0.788802	0.00162972	116660	Ptprn	protein tyrosine phosphatase, receptor type, N, transcript variant X3
15.9171	5.73581	1.47251	0.00162972	362113	Ptrh1	peptidyl-tRNA hydrolase 1 homolog (S, cerevisiae), transcript variant X1
364.934	263.427	0.470236	0.0467594	365548	Pttg1ip	pituitary tumor-transforming 1 interacting protein, transcript variant X1
138.045	276.557	-1.00243	0.00162972	309381	Pyroxd2	pyridine nucleotide-disulphide oxidoreductase domain 2, transcript variant X2
7.21283	10.3316	-0.518419	0.035205	246324	Rab31	RAB31, member RAS oncogene family
39.8296	57.4297	-0.527957	0.0208247	294789	Ranbp3l	RAN binding protein 3-like, transcript variant X3
34.7032	52.4931	-0.597058	0.00162972	313644	Rap1gap	Rap1 GTPase-activating protein, transcript variant X10
0.840455	1.73236	-1.0435	0.0243564	298138	Rasef	RAS and EF hand domain containing
12.372	7.03256	0.814956	0.00162972	311437	Rassf2	Ras association (RalGDS/AF-6) domain family member 2, transcript variant X1
1.30123	0.383569	1.76232	0.00524478	287847	Rbfox3	RNA binding protein, fox-1 homolog (C, elegans) 3, transcript variant X4
1.67566	0.86017	0.962033	0.00294043	309544	Rbm20	RNA binding motif protein 20, transcript variant X3
22.2777	33.2	-0.575583	0.00935364	266766	Rcan1	regulator of calcineurin 1
13.1386	19.0384	-0.5351	0.0472479	494125	Rcn3	reticulocalbin 3, EF-hand calcium binding domain
8.4563	12.58	-0.573034	0.00735106	313488	Reck	reversion-inducing-cysteine-rich protein with kazal motifs, transcript variant X1
9.59915	6.32324	0.602244	0.00294043	363466	Reps2	RALBP1 associated Eps domain containing 2
5.12388	9.14766	-0.836165	0.00162972	502916	Rerg	RAS-like, estrogen-regulated, growth-inhibitor, transcript variant X3
55.2645	2.2082	4.64541	0.00162972	50561	Resp18	regulated endocrine-specific protein 18
3.05725	0		0.00162972	246250	Retn	resistin
270.649	65.2051	2.05336	0.00162972	246298	Retsat	retinol saturase (all trans retinol 13,14 reductase)
6.88314	11.2242	-0.705469	0.00162972	307907	RGD1304884	similar to RIKEN cDNA 6430548M08
106.914	65.3856	0.709407	0.00162972	289138	RGD1304982	similar to RIKEN cDNA 2810025M15, transcript variant X2
2.12311	1.40794	0.592594	0.0411033	308797	RGD1305254	similar to transmembrane protein 2, transcript variant X1
4.10843	6.55073	-0.673068	0.035205	289084	RGD1309104	similar to RIKEN cDNA 1700025G04 gene
12.5082	20.474	-0.710915	0.00735106	295952	RGD1309730	similar to RIKEN cDNA B230118H07
1.54477	2.80719	-0.861736	0.00162972	308894	RGD1309847	similar to peptidylglycine alpha-amidating monooxygenase COOH-terminal interactor; peptidylglycine alpha-amidating monooxygenase COOH-terminal interactor protein-1
23.8917	16.1414	0.565747	0.0130789	294012	RGD1311783	similar to RIKEN cDNA 2010012O05
2.70141	0.382957	2.81845	0.0291128	502535	RGD1560703	transmembrane emp24 domain-containing protein 2-like
19.6012	4.07953	2.26447	0.00162972	500351	RGD1562378	histone H4 variant H4-v,1
23.847	14.7829	0.689879	0.0041131	501007	RGD1562618	similar to RIKEN cDNA 6030419C18 gene
3.03334	7.14493	-1.23601	0.00735106	364457	RGD1562819	similar to Nucleoside diphosphate kinase B (NDK B) (NDP kinase B) (P18)
0.219053	1.43343	-2.71012	0.0243564	498729	RGD1562963	similar to chromosome 6 open reading frame 52, transcript variant X1
8.2219	11.7111	-0.510329	0.0249652	311592	RGD1563354	similar to hypothetical protein D630003M21, transcript variant X1
190.019	89.2243	1.09064	0.00162972	498789	RGD1564865	similar to 20-alpha-hydroxysteroid dehydrogenase
116.08	0.236149	8.94121	0.0405553	498143	RGD1565131	60S ribosomal protein L15-like
23.8861	10.009	1.25487	0.00162972	361819	RGD1566085	pyridoxal kinase-like
0.965005	5.29205	-2.45522	0.00162972	308350	RGD1566307	leukocyte immunoglobulin-like receptor subfamily B member 3-like, transcript variant X10
46.0304	32.1442	0.518028	0.0113279	289080	Rgl1	ral guanine nucleotide dissociation stimulator,-like 1, transcript variant X3
1.49416	3.01312	-1.01192	0.00294043	29480	Rgs4	regulator of G-protein signaling 4
2.98782	4.98087	-0.737307	0.0170493	690130	Rhof	ras homolog family member F (in filopodia)
9.34121	14.4394	-0.628334	0.00162972	266780	Rimbp2	RIMS binding protein 2
6.1971	3.02229	1.03595	0.00162972	362428	Rimklb	ribosomal modification protein rimK-like family member B, transcript variant X1
0.560942	1.87482	-1.74083	0.00524478	498726	Rnf182	ring finger protein 182, transcript variant X2
0.53101	2.45628	-2.20966	0.00162972	691246	Rnf207	ring finger protein 207
32.7404	45.4602	-0.473531	0.0291128	81761	Rnpep	arginyl aminopeptidase (aminopeptidase B), transcript variant X1
3.56103	2.17988	0.708049	0.0063511	25346	Ros1	c-ros oncogene 1 , receptor tyrosine kinase
195.115	134.244	0.539468	0.00842683	499782	Rpl12	ribosomal protein L12
2.10663	0		0.0255926	690833	Rpl38-ps1	ribosomal protein L38, pseudogene 1
98.3854	71.1683	0.46721	0.0411033	681429	Rps27l	ribosomal protein S27-like
22.7646	16.0133	0.507521	0.0443624	100360664	Rrp36	ribosomal RNA processing 36 homolog (S, cerevisiae), transcript variant X2
125.831	55.2985	1.18618	0.00162972	24973	RT1-A1	RT1 class Ia, locus A1, transcript variant X1
21.7865	91.9641	-2.07763	0.00162972	24974	RT1-A2	RT1 class Ia, locus A2, transcript variant X1
17.5305	42.0438	-1.26203	0.00162972	309622	RT1-Bb	RT1 class II, locus Bb
4.17048	1.6145	1.36913	0.00524478	309603	RT1-CE1	RT1 class I, locus1
15.4921	41.1957	-1.41096	0.00162972	414790	RT1-CE13	RT1 class I, locus CE13
2.8774	8.10808	-1.49459	0.00162972	414783	RT1-CE4	RT1 class I, locus CE4
11.4796	18.1835	-0.663566	0.035205	368153	RT1-CE7	RT1 class I, locus CE7, transcript variant X1
7.73287	2.63785	1.55164	0.00162972	365542	RT1-DOb	RT1 class II, locus DOb, transcript variant X1
4.80772	7.74444	-0.687808	0.0249652	24750	RT1-N3	RT1 class Ib, locus N3, transcript variant X2
19.6452	38.1493	-0.957475	0.00162972	294228	RT1-S3	RT1 class Ib, locus S3, transcript variant X1
14.7189	24.4812	-0.734004	0.00162972	360521	Rufy1	RUN and FYVE domain containing 1, transcript variant X2
10.3164	14.8948	-0.529873	0.0291128	306792	S1pr3	sphingosine-1-phosphate receptor 3
39.1504	15.9423	1.29617	0.00162972	297757	Sbspon	somatomedin B and thrombospondin, type 1 domain containing
107.027	36.4733	1.55306	0.00162972	114100	Sc5d	sterol-C5-desaturase, transcript variant X1
4.71762	7.61455	-0.6907	0.0063511	287949	Scarf2	scavenger receptor class F, member 2
48.705	34.6153	0.492658	0.016355	83792	Scd	stearoyl-CoA desaturase (delta-9-desaturase)
2.05499	0.810159	1.34286	0.00162972	246074	Scd1	stearoyl-Coenzyme A desaturase 1, transcript variant X1
1.27866	3.28901	-1.36302	0.0236395	499358	Scd4	stearoyl-coenzyme A desaturase 4, transcript variant X2
19.5252	30.1104	-0.62492	0.00162972	298975	Scin	scinderin
106.27	75.6166	0.490956	0.0236395	29686	Scn1b	sodium channel, voltage-gated, type I, beta subunit, transcript variant 3
4.12379	2.83887	0.538654	0.0400011	29710	Scn8a	sodium channel, voltage gated, type VIII, alpha subunit
186.813	116.9	0.676321	0.00162972	25541	Scp2	sterol carrier protein 2
4.13422	5.98631	-0.534051	0.0486824	360945	Sel1l3	sel-1 suppressor of lin-12-like 3 (C, elegans), transcript variant X2
1.58064	2.90234	-0.876705	0.0041131	29745	Sema4f	sema domain, immunoglobulin domain (Ig), transmembrane domain (TM) and short cytoplasmic domain, (semaphorin) 4F
3.31397	1.76892	0.90569	0.00294043	361764	Sema4g	sema domain, immunoglobulin domain (Ig), transmembrane domain (TM) and short cytoplasmic domain, (semaphorin) 4G, transcript variant X1
9.89189	14.0109	-0.502232	0.0170493	310207	Sema5a	sema domain, seven thrombospondin repeats (type 1 and type 1-like), transmembrane domain (TM) and short cytoplasmic domain, (semaphorin) 5A
3.03963	1.67201	0.862311	0.00842683	303901	Sema5b	sema domain, seven thrombospondin repeats (type 1 and type 1-like), transmembrane domain (TM) and short cytoplasmic domain, (semaphorin) 5B
7.58309	13.3572	-0.816761	0.00162972	311384	Sema6d	sema domain, transmembrane domain (TM), and cytoplasmic domain, (semaphorin) 6D
8.38691	18.2106	-1.11857	0.00162972	315711	Sema7a	semaphorin 7A, GPI membrane anchor
100.863	72.5093	0.476165	0.0215061	308993	Sephs2	selenophosphate synthetase 2
12.019	0.288632	5.37994	0.00162972	304692	Serpinb12	serpin peptidase inhibitor, clade B (ovalbumin), member 12, transcript variant X3
98.2618	15.4518	2.66885	0.00162972	304917	Serpinc1	serpin peptidase inhibitor, clade C (antithrombin), member 1
17.954	26.3169	-0.551682	0.00935364	29366	Serpine2	serpin peptidase inhibitor, clade E (nexin, plasminogen activator inhibitor type 1), member 2, transcript variant X1
34.196	146.35	-2.09752	0.00162972	287526	Serpinf1	serpin peptidase inhibitor, clade F (alpha-2 antiplasmin, pigment epithelium derived factor), member 1
119.174	81.0731	0.555773	0.00524478	295703	Serping1	serpin peptidase inhibitor, clade G (C1 inhibitor), member 1, transcript variant X2
0.855081	2.27898	-1.41425	0.00162972	116459	Serpini1	serpin peptidase inhibitor, clade I (neuroserpin), member 1
20.285	30.881	-0.606308	0.00524478	84402	Sfrp1	secreted frizzled-related protein 1
8.14759	19.2845	-1.243	0.00162972	310552	Sfrp2	secreted frizzled-related protein 2
0	8.71399		0.00162972	415052	Sfta2	surfactant associated 2
141.65	96.0885	0.559895	0.00294043	364678	Sfxn1	sideroflexin 1
5.54919	8.33094	-0.586201	0.0271496	362111	Sh2d3c	SH2 domain containing 3C
1.39806	3.29233	-1.23568	0.0041131	362598	Sh3d21	SH3 domain containing 21
18.0404	11.043	0.708103	0.00162972	307393	Sh3tc2	SH3 domain and tetratricopeptide repeats 2, transcript variant X3
11.8405	0.83089	3.83293	0.00162972	498356	Shisa3	shisa family member 3
69.4015	48.7416	0.509811	0.0063511	299857	Shmt2	serine hydroxymethyltransferase 2 (mitochondrial), transcript variant X1
5.91741	8.34919	-0.49667	0.0208247	309888	Sim1	single-minded family bHLH transcription factor 1, transcript variant X2
8.76564	13.3714	-0.609215	0.0063511	361710	Sipa1	signal-induced proliferation-associated 1, transcript variant X1
0.0620787	1.31137	-4.40083	0.0139056	29500	Slc10a2	solute carrier family 10 (sodium/bile acid cotransporter), member 2
26.2764	17.6192	0.576619	0.00294043	266733	Slc12a8	solute carrier family 12, member 8
110.515	69.1662	0.676098	0.00162972	58980	Slc13a1	solute carrier family 13 (sodium/sulfate symporter), member 1
72.0679	46.0771	0.645307	0.00162972	65202	Slc13a2	solute carrier family 13 (sodium-dependent dicarboxylate transporter), member 2, transcript variant X1
8.39804	16.4132	-0.96673	0.00162972	54301	Slc14a1	solute carrier family 14 (urea transporter), member 1, transcript variant X1
21.5684	49.3087	-1.19292	0.00162972	54302	Slc14a2	solute carrier family 14 (urea transporter), member 2, transcript variant 3
12.6395	8.86611	0.511571	0.0490993	25027	Slc16a1	solute carrier family 16 (monocarboxylate transporter), member 1
62.4773	28.323	1.14136	0.00162972	316578	Slc16a14	solute carrier family 16, member 14, transcript variant X2
77.5557	50.5125	0.618592	0.0041131	171080	Slc17a1	solute carrier family 17 (organic anion transporter), member 1
13.6761	9.05502	0.594865	0.0291128	306950	Slc17a2	solute carrier family 17, member 2
17.0753	8.51083	1.00453	0.00162972	316559	Slc19a3	solute carrier family 19 (thiamine transporter), member 3
412.052	134.483	1.61541	0.00162972	80899	Slc21a4	kidney specific organic anion transporter
11.9381	22.4584	-0.911683	0.00162972	316062	Slc22a13	solute carrier family 22 (organic anion/urate transporter), member 13, transcript variant X1
121.173	75.4915	0.682678	0.00162972	286961	Slc22a24	solute carrier family 22, member 24
72.8208	51.0748	0.51174	0.0130789	29726	Slc22a5	solute carrier family 22 (organic cation/carnitine transporter), member 5
22.2586	12.6225	0.818366	0.00162972	89776	Slc22a7	solute carrier family 22 (organic anion transporter), member 7
311.621	165.54	0.912611	0.0304108	83500	Slc22a8	solute carrier family 22 (organic anion transporter), member 8, transcript variant X1
48.6658	35.8227	0.442035	0.0472479	117035	Slc25a20	solute carrier family 25 (carnitine/acylcarnitine translocase), member 20
10.3376	16.1036	-0.639487	0.00935364	314441	Slc25a29	solute carrier family 25 (mitochondrial carnitine/acylcarnitine carrier), member 29, transcript variant X1
9.0918	3.71658	1.29059	0.00162972	298606	Slc25a34	solute carrier family 25, member 34
25.8142	12.5814	1.03688	0.00162972	689625	Slc25a45	solute carrier family 25, member 45
26.2814	42.3927	-0.689776	0.00162972	361206	Slc25a48	solute carrier family 25, member 48
20.1931	13.4188	0.589611	0.00294043	29440	Slc26a4	solute carrier family 26 (anion exchanger), member 4, transcript variant X3
4.86753	8.15674	-0.744804	0.00842683	297910	Slc26a7	solute carrier family 26 (anion exchanger), member 7, transcript variant X3
238.433	149.642	0.672066	0.00162972	65192	Slc27a2	solute carrier family 27 (fatty acid transporter), member 2
13.1365	22.2798	-0.762154	0.00162972	25139	Slc2a4	solute carrier family 2 (facilitated glucose transporter), member 4
68.518	48.7744	0.49036	0.0194101	65197	Slc2a5	solute carrier family 2 (facilitated glucose/fructose transporter), member 5
60.9134	43.962	0.470501	0.0249652	58976	Slc30a1	solute carrier family 30 (zinc transporter), member 1
11.8044	7.35685	0.682167	0.0041131	25362	Slc30a2	solute carrier family 30 (zinc transporter), member 2, transcript variant 1
27.0424	17.2715	0.646834	0.0433778	311637	Slc35c2	solute carrier family 35 (GDP-fucose transporter), member C2
38.4101	27.0661	0.504997	0.0146798	298280	Slc35d1	solute carrier family 35 (UDP-GlcA/UDP-GalNAc transporter), member D1
0.341121	1.7177	-2.33212	0.00935364	170573	Slc38a4	solute carrier family 38, member 4
6.53233	3.72498	0.810364	0.00162972	306009	Slc39a14	solute carrier family 39 (zinc transporter), member 14, transcript variant X1
15.4007	8.84464	0.800125	0.00162972	362812	Slc39a5	solute carrier family 39 (zinc transporter), member 5, transcript variant X8
24.8084	33.5883	-0.437128	0.049969	295455	Slc39a8	solute carrier family 39 (zinc transporter), member 8, transcript variant X1
7.76189	13.2162	-0.767827	0.00162972	311170	Slc43a3	solute carrier family 43, member 3, transcript variant X2
10.3605	18.9093	-0.868008	0.00162972	311423	Slc4a11	solute carrier family 4, sodium borate transporter, member 11
2.29772	4.11077	-0.839204	0.00162972	24781	Slc4a3	solute carrier family 4 (anion exchanger), member 3
6.86717	11.8627	-0.788648	0.00162972	117955	Slc4a7	solute carrier family 4, sodium bicarbonate cotransporter, member 7, transcript variant X3
121.387	78.1171	0.635901	0.0122795	64522	Slc5a2	solute carrier family 5 (sodium/glucose cotransporter), member 2
12.8145	28.7218	-1.16437	0.0194101	114507	Slc5a3	solute carrier family 5 (sodium/myo-inositol cotransporter), member 3
33.2563	23.1624	0.521846	0.0347153	500820	Slc5a8	solute carrier family 5 (sodium/monocarboxylate cotransporter), member 8, transcript variant X1
23.3791	13.6684	0.774369	0.00162972	366441	Slc5a9	solute carrier family 5 (sodium/sugar cotransporter), member 9, transcript variant X1
12.3074	27.1672	-1.14234	0.00162972	50676	Slc6a12	solute carrier family 6 (neurotransmitter transporter), member 12
63.703	45.6345	0.481237	0.0285752	664630	Slc6a19	solute carrier family 6 (neutral amino acid transporter), member 19
2.40928	5.26277	-1.12722	0.00162972	116509	Slc6a9	solute carrier family 6 (neurotransmitter transporter, glycine), member 9
0.749462	1.79814	-1.26257	0.0222008	298873	Slc7a15	solute carrier family 7 (cationic amino acid transporter, y+ system), member 15
2.79197	4.70781	-0.75377	0.0113279	307811	Slc7a6	solute carrier family 7 (amino acid transporter light chain, y+L system), member 6, transcript variant X1
15.4257	10.7102	0.526345	0.0170493	29715	Slc8a1	solute carrier family 8 (sodium/calcium exchanger), member 1, transcript variant X7
2.47472	1.54669	0.678084	0.0482603	24783	Slc9a2	solute carrier family 9, subfamily A (NHE2, cation proton antiporter 2), member 2, transcript variant 1
33.4826	47.1036	-0.492429	0.0325471	116501	Slc9a3r2	solute carrier family 9, subfamily A (NHE3, cation proton antiporter 3), member 3 regulator 2, transcript variant X2
449.702	251.711	0.8372	0.00162972	84608	Slco1a6	solute carrier organic anion transporter family, member 1a6, transcript variant X5
3.51442	5.77796	-0.717273	0.016355	171144	Slco4a1	solute carrier organic anion transporter family, member 4a1, transcript variant X1
2.46218	1.32091	0.89841	0.0130789	303378	Slfn13	schlafen family member 13, transcript variant X1
2.48178	0.721715	1.78187	0.00162972	65047	Slit1	slit homolog 1 (Drosophila)
10.1369	7.42287	0.449561	0.0472479	360272	Slit2	slit homolog 2 (Drosophila)
0	1.57024		0.00935364	408229	Slpil2	antileukoproteinase-like 2
12.0123	17.9927	-0.582902	0.0208247	296732	Smarcd3	SWI/SNF related, matrix associated, actin dependent regulator of chromatin, subfamily d, member 3, transcript variant X4
1.44026	2.68438	-0.898258	0.0477819	314280	Smoc1	SPARC related modular calcium binding 1, transcript variant X1
30.3302	44.6963	-0.5594	0.0146798	294422	Smpdl3a	sphingomyelin phosphodiesterase, acid-like 3A
11.7936	7.09963	0.732187	0.0236395	29219	Snca	synuclein, alpha (non A4 component of amyloid precursor)
3.94876	5.67748	-0.523853	0.0271496	316638	Sned1	sushi, nidogen and EGF-like domains 1, transcript variant X3
5.61949	9.1286	-0.699954	0.0187023	362256	Snhg11	small nucleolar RNA host gene 11 (non-protein coding), transcript variant X3
3.61153	5.94323	-0.718638	0.0271496	297096	Snx10	sorting nexin 10, transcript variant X2
20.8659	14.1011	0.565339	0.00842683	689142	Snx29	sorting nexin 29, transcript variant X1
82.4253	56.1872	0.552846	0.00294043	310815	Snx7	sorting nexin 7
177.962	120.489	0.562663	0.00735106	25352	Sod3	superoxide dismutase 3, extracellular, transcript variant X1
7.7589	3.80733	1.02707	0.00162972	309533	Sorcs1	sortilin-related VPS10 domain containing receptor 1, transcript variant X3
9.87906	5.75425	0.779746	0.00162972	305438	Sorcs2	sortilin-related VPS10 domain containing receptor 2
39.3522	58.6121	-0.574754	0.0041131	300652	Sorl1	sortilin-related receptor, LDLR class A repeats-containing
0.301905	3.78498	-3.64812	0.00162972	316561	Sphkap	SPHK1 interactor, AKAP domain containing, transcript variant X2
7.55537	5.10563	0.565414	0.0200705	24796	Spn	sialophorin
2.10709	8.90006	-2.07856	0.00162972	361840	Spock2	sparc/osteonectin, cwcv and kazal-like domains proteoglycan (testican) 2, transcript variant X1
55.4114	84.2077	-0.60377	0.00162972	64456	Spon1	spondin 1, extracellular matrix protein
546.163	253.003	1.11018	0.00162972	94168	Spp2	secreted phosphoprotein 2
30.5964	19.3966	0.657559	0.0229721	311401	Sppl2a	signal peptide peptidase-like 2A, transcript variant X1
9.20006	0.807341	3.51039	0.00524478	499660	Sprr1a	small proline-rich protein 1A
4.45729	6.82363	-0.614373	0.00935364	291610	Spry4	sprouty homolog 4 (Drosophila), transcript variant X2
4.58667	0.472286	3.27971	0.00162972	289257	Spta1	spectrin, alpha, erythrocytic 1 (elliptocytosis 2)
3.74869	5.89824	-0.653897	0.00524478	314251	Sptb	spectrin, beta, erythrocytic, transcript variant X1
17.8137	24.3362	-0.450114	0.0411033	29211	Sptbn2	spectrin, beta, non-erythrocytic 2
11.9051	22.1857	-0.898046	0.00162972	691966	Sqrdl	sulfide quinone reductase-like (yeast), transcript variant X1
3.89729	6.44302	-0.725265	0.0285752	317181	Srpx2	sushi-repeat-containing protein, X-linked 2
2.01343	3.54402	-0.815728	0.00162972	474348	Sspo	SCO-spondin, transcript variant X1
10.3464	14.5147	-0.488383	0.037764	308944	St5	suppression of tumorigenicity 5
6.17299	3.99272	0.628598	0.0146798	24918	Stat5a	signal transducer and activator of transcription 5A
11.0422	18.102	-0.713116	0.00162972	499991	Steap4	STEAP family member 4
15.568	0.182861	6.4117	0.0155397	365381	Stk32c	serine/threonine kinase 32C, transcript variant X1
27.837	37.8545	-0.443461	0.0366254	54348	Stk39	serine threonine kinase 39
21.7723	12.6009	0.788965	0.00162972	363071	Stra6	stimulated by retinoic acid 6
60.151	43.2992	0.474247	0.0304108	64305	Sult1b1	sulfotransferase family, cytosolic, 1B, member 1
8.48783	17.2601	-1.02397	0.00162972	58953	Sult4a1	sulfotransferase family 4A, member 1
66.0729	47.0235	0.490675	0.0222008	306810	Susd3	sushi domain containing 3
0.478229	1.19764	-1.32442	0.0477819	171442	Svop	SV2 related protein
0.699485	2.61126	-1.90038	0.00162972	502372	Syce1	synaptonemal complex central element protein 1, transcript variant X1
6.25454	9.33747	-0.578129	0.0229721	362842	Syde1	synapse defective 1, Rho GTPase, homolog 1 (C, elegans), transcript variant X1
1.30583	2.06909	-0.664032	0.049969	84018	Synj2	synaptojanin 2, transcript variant 3
4.08852	6.05213	-0.565864	0.0113279	308709	Synm	synemin, intermediate filament protein
0.65426	3.07344	-2.23192	0.00162972	305675	Synpo2l	synaptopodin 2-like
1.00194	2.35584	-1.23344	0.0200705	80977	Syt13	synaptotagmin XIII
12.8071	17.4359	-0.445115	0.0482603	306562	Tacc1	transforming, acidic coiled-coil containing protein 1, transcript variant X2
0.633261	1.4738	-1.21867	0.0358538	24808	Tacr3	tachykinin receptor 3
8.09293	13.6443	-0.753565	0.00294043	494343	Tacstd2	tumor-associated calcium signal transducer 2
20.4244	54.5511	-1.41731	0.00162972	29407	Tas1r1	taste receptor, type 1, member 1
26.8093	14.7845	0.85865	0.00162972	303734	Tbc1d16	TBC1 domain family, member 16, transcript variant X2
0.651723	1.45299	-1.15669	0.0208247	299824	Tbc1d30	TBC1 domain family, member 30
1.65961	2.94399	-0.826928	0.0358538	500707	Tc2n	tandem C2 domains, nuclear
4.05059	0.237315	4.09325	0.00162972	361669	Tcerg1l	transcription elongation regulator 1-like
28.3147	39.4234	-0.477497	0.043849	252856	Tcf21	transcription factor 21
8.31874	13.1295	-0.658371	0.00524478	84382	Tcf4	transcription factor 4
6.32212	9.54364	-0.594131	0.0155397	293650	Tcirg1	T-cell, immune regulator 1, ATPase, H+ transporting, lysosomal V0 subunit A3, transcript variant X1
25.8964	69.5467	-1.42523	0.00162972	24825	Tf	transferrin
12.3379	1.0862	3.50573	0.00162972	25357	Thrsp	thyroid hormone responsive
4.41655	8.3538	-0.919514	0.00162972	315728	Thsd4	thrombospondin, type I, domain containing 4
69.0669	41.0932	0.749096	0.0041131	309041	Thumpd1	THUMP domain containing 1
12.8533	22.4378	-0.803789	0.00162972	24832	Thy1	Thy-1 cell surface antigen
3.13883	0.76752	2.03195	0.00162972	309174	Tigd3	tigger transposable element derived 3, transcript variant X1
9.2911	21.9838	-1.24252	0.00162972	287222	Timd2	T-cell immunoglobulin and mucin domain containing 2
31.5938	45.3247	-0.520657	0.0122795	29543	Timp2	TIMP metallopeptidase inhibitor 2
103.665	73.0994	0.503998	0.0178964	300846	Tinag	tubulointerstitial nephritis antigen
20.3995	32.5216	-0.672867	0.00162972	94174	Tinagl1	tubulointerstitial nephritis antigen-like 1
14.0591	21.4663	-0.610568	0.010365	299636	Tle2	transducin-like enhancer of split 2 (E(sp1) homolog, Drosophila), transcript variant X6
8.19661	5.65595	0.535257	0.0297478	293065	Tmc3	transmembrane channel-like 3
0.231906	1.53255	-2.72432	0.00294043	365360	Tmc5	transmembrane channel-like 5
2.17025	4.2421	-0.966917	0.0208247	497979	Tmem100	transmembrane protein 100
6.97544	13.4354	-0.945688	0.00162972	293634	Tmem171	transmembrane protein 171, transcript variant X2
160.072	101.763	0.653515	0.00162972	300441	Tmem205	transmembrane protein 205
50.6947	68.7554	-0.439638	0.0496139	100360091	Tmem207	transmembrane protein 207, transcript variant X1
11.152	36.2267	-1.69975	0.00162972	361744	Tmem252	transmembrane protein 252
748.439	440.014	0.766334	0.00162972	57395	Tmem27	transmembrane protein 27
71.0772	29.4172	1.27273	0.00162972	363654	Tmigd1	transmembrane and immunoglobulin domain containing 1
5.59216	1.58228	1.8214	0.00162972	295261	Tmod4	tropomodulin 4, transcript variant X2
59.6734	43.7018	0.449394	0.0383445	156435	Tmprss2	transmembrane protease, serine 2, transcript variant X3
7.34662	17.1424	-1.22242	0.00162972	302965	Tnfrsf12a	tumor necrosis factor receptor superfamily, member 12a
46.9868	31.7704	0.564573	0.00524478	363599	Tnip1	TNFAIP3 interacting protein 1
25.084	17.7669	0.497576	0.0331813	288719	Tpst2	tyrosylprotein sulfotransferase 2, transcript variant X2
3.65806	6.0269	-0.720339	0.00162972	25360	Tshr	thyroid stimulating hormone receptor
19.339	11.1832	0.790178	0.00162972	308843	Tsku	tsukushi, small leucine rich proteoglycan
1.81762	4.82736	-1.40919	0.00162972	300696	Ttc12	tetratricopeptide repeat domain 12
1.25813	0.31663	1.99041	0.00162972	689746	Ttll11	tubulin tyrosine ligase-like family, member 11, transcript variant X3
0.819001	1.543	-0.913797	0.0041131	310982	Ttll7	tubulin tyrosine ligase-like family, member 7
9.34614	3.85728	1.27679	0.00162972	287803	Ttyh2	tweety family member 2, transcript variant 2
47.8622	31.837	0.588182	0.00294043	304423	Tyw1	tRNA-yW synthesizing protein 1 homolog (S, cerevisiae)
3.98021	6.0524	-0.604662	0.0383445	315579	Ubash3b	ubiquitin associated and SH3 domain containing, B, transcript variant X3
16.1491	0.659576	4.61377	0.010365	29168	Ubd	ubiquitin D
8.16916	1.26394	2.69226	0.00162972	29545	Uchl1	ubiquitin carboxyl-terminal esterase L1 (ubiquitin thiolesterase)
162.144	102.642	0.659654	0.037764	24861	Ugt1a1	UDP glucuronosyltransferase 1 family, polypeptide A1
137.154	98.5773	0.476469	0.0400011	83808	Ugt2b15	UDP glucuronosyltransferase 2 family, polypeptide B15, transcript variant X2
7.55486	2.68562	1.49215	0.00162972	365227	Upk1a	uroplakin 1A
4.76356	0.548916	3.11738	0.037764	689093	Upk2	uroplakin 2
44.3197	30.3805	0.5448	0.0139056	171398	Ust5r	integral membrane transport protein UST5r
9.71081	5.95137	0.70637	0.00294043	690366	Vangl1	VANGL planar cell polarity protein 1, transcript variant X2
22.4198	11.7616	0.930685	0.00162972	25009	Vars	valyl-tRNA synthetase, transcript variant X1
100.429	61.9139	0.69784	0.00162972	287721	Vat1	vesicle amine transport 1
6.65125	12.0861	-0.861656	0.00162972	25361	Vcam1	vascular cell adhesion molecule 1, transcript variant X1
10.4802	6.90003	0.602993	0.0170493	29142	Vnn1	vanin 1
6.38732	9.61973	-0.590786	0.00735106	287990	Vps8	vacuolar protein sorting 8 homolog (S, cerevisiae), transcript variant X3
0.539382	2.18581	-2.01879	0.0041131	24877	Vsnl1	visinin-like 1
1.18189	2.67681	-1.17942	0.0122795	29169	Vtn	vitronectin
14.2251	7.17741	0.986907	0.00162972	309628	Wdr46	WD repeat domain 46
2.84409	4.73042	-0.734001	0.035205	282582	Wnt5b	wingless-type MMTV integration site family, member 5B, transcript variant X1
7.10935	14.3687	-1.01514	0.00162972	315196	Wnt7b	wingless-type MMTV integration site family, member 7B
1.209	2.6133	-1.11205	0.00162972	353227	Zbtb16	zinc finger and BTB domain containing 16, transcript variant X1
15.9372	9.46879	0.751145	0.00524478	246326	Zdhhc2	zinc finger, DHHC-type containing 2
0.646667	1.19299	-0.883484	0.0041131	305888	Zfhx2	zinc finger homeobox 2, transcript variant X2
3.5517	5.44426	-0.616226	0.0297478	313219	Zfp189	zinc finger protein 189, transcript variant X1
23.0623	15.4713	0.575938	0.00735106	24522	Zfp354a	zinc finger protein 354A, transcript variant X3
1.70209	2.7782	-0.706842	0.0429956	684901	Zfp449	zinc finger protein 449, transcript variant X1
9.79752	16.6215	-0.762563	0.00162972	293044	Zfp710	zinc finger protein 710, transcript variant X3
3.59539	5.61721	-0.643706	0.0291128	100302405	Zfp958	zinc finger protein 958
