# Supplementary material for: The gene-expression profile of renal medulla in ISIAH rats with inherited stress-induced arterial hypertension
Source: BMC Genet. 2016 Dec 22;17(Suppl 3):151. doi: 10.1186/s12863-016-0462-6 (PMC5249016; doi:10.1186/s12863-016-0462-6)
Supplement: Additional file 4: — Functional annotation of differentially expressed genes (DEGs) found in 3-month old ISIAH and WAG renal medulla. (XLS 95 kb) [file 12863_2016_462_MOESM4_ESM.xls]

## Sheet: 3m_renal_medulla_GO
Additional file 4. Functional annotation of differentially expressed genes (DEGs) found in 3-month old ISIAH and WAG renal medulla
Functional annotation was performed within the analysis in Database for Annotation, Visualization and Integrated Discovery (DAVID) (https://david.ncifcrf.gov/)
Term	GO Term	Count	PValue	FDR	DEGs
GO:0019752	carboxylic acid metabolic process	59	4.1577e-11	7.49881e-08	Cyp4a3, Stat5a, Snca, Mthfd1l, Hpdl, Slc16a1, P4ha2, Slc35d1, Acot12, Scd4, Nos3, Slc22a5, Acaa2, Gatm, Cyp1a1, Aco1, Fa2h, Fbp1, Decr1, Ugt1a1, Hao1, G6pc, Ptgds, Bhmt, Oat, Slc27a2, Wdr46, Rnpep, Acadsb, Ass1, Gne, Glud1, Pah, Kmo, Vars, Mif, Mthfr, Adh1, Cyp26b1, Gsto1, Hsd17b4, Scd1, Gpd1, Shmt2, Scd, Amacr, Ephx2, Slc10a2, Adipoq, Pck1, Acsm3, Pla2g4a, Baat, Dhfr, Cyp4f1, Hibch, Hpgd, Cacna1…
GO:0032787	monocarboxylic acid metabolic process	42	4.95173e-11	8.9309e-08	Acadsb, Cyp4a3, Stat5a, Snca, Mthfd1l, Mif, Slc16a1, Mthfr, P4ha2, Slc35d1, Adh1, Cyp26b1, Acot12, Scd4, Slc22a5, Hsd17b4, Scd1, Acaa2, Gpd1, Cyp1a1, Fa2h, Scd, Amacr, Fbp1, Ephx2, Decr1, Slc10a2, Ugt1a1, Adipoq, Pck1, Acsm3, Hao1, Pla2g4a, G6pc, Dhfr, Baat, Ptgds, Cyp4f1, Slc27a2, Hpgd, Rnpep, Acsm5
GO:0032502	developmental process	173	2.92999e-10	5.2845e-07	Mef2c, Cyp24a1, Cadm1, Mmp9, Stat5a, Fst, Cnp, Mmp2, Aqp2, Atp2b2, Gstm2, Olfml3, Dab2, Slc2a4, Ank2, Serpine2, Mcoln3, Smarcd3, Apoh, Lox, Spn, Reck, Arc, Gatm, Cyp1a1, Vangl1, Cst3, Hes6, Prox1, Tacc1, Prelp, Thy1, Retn, Krt19, Serpinf1, Agtr1a, Prdm6, Vsnl1, Col1a2, Myl6, RGD1562378, Wnt5b, Ass1, Erbb3, Tnfrsf12a, Clu, Sfxn1, Timp2, Grem1, Ephb1, Sema5a, Tcf21, Fga, Ndrg4, Slc30a1, Upk1a, Itga…
GO:0030198	extracellular matrix organization	21	6.06445e-10	1.09378e-06	Reck, Egfl6, Mmp9, Col3a1, Cst3, Vtn, Nid1, LOC313641, Col5a2, Col5a1, Emilin1, Anxa2, Lama2, Fbln1, Crispld2, Smoc1, Fbln5, Col1a2, Myh11, Lox, Fn1
GO:0007275	multicellular organismal development	159	6.39579e-10	1.15354e-06	Mef2c, Cyp24a1, Cadm1, Mmp9, Stat5a, Fst, Cnp, Mmp2, Atp2b2, Olfml3, Dab2, Ank2, Serpine2, Mcoln3, Smarcd3, Apoh, Lox, Spn, Reck, Arc, Gatm, Cyp1a1, Vangl1, Cst3, Hes6, Prox1, Tacc1, Thy1, Krt19, Serpinf1, Agtr1a, Prdm6, Vsnl1, Col1a2, Myl6, RGD1562378, Wnt5b, Ass1, Erbb3, Tnfrsf12a, Clu, Sfxn1, Timp2, Grem1, Ephb1, Sema5a, Tcf21, Fga, Ndrg4, Slc30a1, Upk1a, Itgav, Pdilt, Lfng, Upk2, Csf1r, Fn1, …
GO:0043062	extracellular structure organization	26	7.58296e-10	1.36766e-06	Cadm1, Mmp9, Col3a1, Vtn, Atp2b2, Crispld2, Smoc1, Lox, Fn1, Reck, Dnm3, Egfl6, Cst3, Nid1, LOC313641, Col5a2, Col5a1, Anxa2, Emilin1, Lama2, Fbln1, Wnt7b, Fbln5, Col1a2, Myh11, Cacna1a
GO:0048731	system development	142	3.26476e-09	5.8883e-06	Mef2c, Cyp24a1, Cadm1, Mmp9, Stat5a, Fst, Cnp, Mmp2, Atp2b2, Ank2, Serpine2, Mcoln3, Smarcd3, Apoh, Lox, Spn, Reck, Arc, Gatm, Cyp1a1, Cst3, Hes6, Prox1, Tacc1, Thy1, Krt19, Serpinf1, Agtr1a, Prdm6, Vsnl1, Col1a2, Myl6, RGD1562378, Ass1, Erbb3, Tnfrsf12a, Clu, Sfxn1, Timp2, Grem1, Ephb1, Sema5a, Tcf21, Fga, Upk1a, Itgav, Lfng, Upk2, Fn1, Csf1r, Odc1, Bhlhe22, Esrrb, Scd, Ak1, Pcdh12, Hgf, LOC3136…
GO:0048856	anatomical structure development	147	6.41546e-09	1.15709e-05	Mef2c, Cyp24a1, Cadm1, Mmp9, Stat5a, Fst, Cnp, Mmp2, Atp2b2, Dab2, Ank2, Serpine2, Mcoln3, Smarcd3, Apoh, Lox, Spn, Reck, Arc, Gatm, Cyp1a1, Cst3, Hes6, Prox1, Tacc1, Thy1, Krt19, Serpinf1, Agtr1a, Prdm6, Vsnl1, Col1a2, Myl6, RGD1562378, Ass1, Erbb3, Tnfrsf12a, Clu, Sfxn1, Timp2, Grem1, Ephb1, Sema5a, Tcf21, Fga, Upk1a, Itgav, Lfng, Upk2, Fn1, Csf1r, Odc1, Bhlhe22, Esrrb, Scd, Lgals1, Ak1, Pcdh12…
GO:0055114	oxidation reduction	58	2.14007e-08	3.85981e-05	Cyp24a1, Steap4, D2hgdh, Cyp4a3, Snca, Gpx2, Ero1lb, Ank2, RGD1304982, Loxl4, Scd4, Nos3, Lox, Acad9, Loxl2, Ndufa10l1, Sqrdl, Cyp1a1, Fa2h, Decr1, Cyp2e1, Gmpr, Vat1, Hao1, Akr1b10, Cyp2c24, Acadsb, Adhfe1, Hsd17b1, Glud1, Egln3, Pah, Kmo, Mthfr, RGD1564865, Adh1, Tyw1, Hsd17b4, Nox4, Scd1, Chdh, Gpd1, Pyroxd2, Scd, Maob, Msrb2, Sod3, Blvra, Akr1b8, Dhfr, Dio2, Aox1, Cyp4f1, Slc14a1, Rcn3, Hpgd,…
GO:0009605	response to external stimulus	69	6.84481e-08	0.000123452	Cyp24a1, Stat5a, Mmp9, Gja1, Mmp2, Aqp3, Aqp2, S1pr3, Atp2b2, Ccr10, Apoh, Zfp354a, Vnn1, Lox, Bhlhe41, Spn, Pdxk, Gatm, Cyp1a1, Cst3, Serping1, Ugt1a1, Slit2, Proc, G6pc, Serpinf1, F2, Alpl, Tf, Ass1, Enpp2, Erbb3, Sipa1, Col3a1, Clu, Afap1l2, C1s, Mif, Ccl24, Vcam1, Fga, Adh1, Ptk2b, Serpinc1, Pcsk9, RGD1566085, Fn1, Slc8a1, Cubn, Ephx2, Igf1, Rcan1, Slc6a19, Adipoq, Col5a1, Notch3, Lat, Pla2g4…
GO:0006629	lipid metabolic process	60	7.89462e-08	0.000142387	Cyp24a1, Cyp4a3, Stat5a, Hexb, Snca, Asah2, Smpdl3a, Apoh, Acot12, Synj2, Scd4, Iah1, Acaa2, Gtpbp4, Cyp1a1, Fa2h, Pctp, Cftr, Decr1, Pnpla3, Ebpl, G6pc, Ptgds, Sult1b1, Slc27a2, Rnpep, Gc, Enpp6, Acadsb, Enpp2, Hsd17b1, Gne, Comt, Mif, Sult4a1, Isyna1, Adh1, Cyp26b1, Pcsk9, Hsd17b4, LOC299312, Scd1, Gpd1, Cubn, Scd, Amacr, Ephx2, Slc10a2, Adipoq, Pck1, Acsm3, Pla2g4a, P2rx7, Baat, Cyp4f1, Mboat2…
GO:0048513	organ development	112	2.36716e-07	0.000426939	Mef2c, Cadm1, Stat5a, Fst, Mmp2, Atp2b2, Mcoln3, Smarcd3, Apoh, Lox, Spn, Reck, Arc, Gatm, Cyp1a1, Cst3, Prox1, Tacc1, Thy1, Krt19, Serpinf1, Agtr1a, Col1a2, Myl6, Ass1, Erbb3, Clu, Sfxn1, Grem1, Ephb1, Sema5a, Tcf21, Fga, Itgav, Upk1a, Lfng, Upk2, Csf1r, Odc1, Bhlhe22, Esrrb, Pcdh12, LOC313641, Hgf, Notch3, Lama1, Pla2g4a, P2rx7, Sfrp1, Myh11, Adra1b, Spta1, Scn8a, Cacna1a, Cyp4a3, Gja1, Osr2, O…
GO:0044255	cellular lipid metabolic process	45	1.23244e-06	0.00222279	Acadsb, Cyp4a3, Gne, Stat5a, Snca, Hexb, Mif, Asah2, Isyna1, Adh1, Smpdl3a, Cyp26b1, Apoh, Acot12, Synj2, Pcsk9, Scd4, Hsd17b4, LOC299312, Scd1, Gpd1, Acaa2, Gtpbp4, Cyp1a1, Fa2h, Scd, Ephx2, Decr1, Pnpla3, Adipoq, Pck1, Acsm3, Pla2g4a, G6pc, P2rx7, Baat, Ptgds, Cyp4f1, Mboat2, Idi2, Slc27a2, Hpgd, Fabp5, Rnpep, Acsm5, Retsat
GO:0010033	response to organic substance	70	3.85797e-06	0.00695798	Apobec1, Tacr3, Cyp4a3, Osmr, Adcy5, Stat5a, Mmp9, Snca, Gja1, Mmp2, Aqp2, Asah2, Cd48, Gstm2, Alas1, Gstm4, Ank2, Pappa, Csf2rb, Nos3, Lox, Pdxk, Gatm, Cyp1a1, Abcb11, Slc22a8, Fbp1, Cst3, Cftr, Ptprn, Ugt1a1, Retn, Krt19, Serpinf1, Ptgds, Agtr1a, Alpl, Tf, Ass1, Erbb3, Col3a1, C1s, Comt, Timp2, Mif, Adh1, Ptk2b, Gys2, Pcsk9, Cd4, RGD1566085, Car2, Slc8a1, Igf1, Ephx1, Rcan1, Adipoq, Pck1, Rerg,…
GO:0006631	fatty acid metabolic process	24	5.41721e-06	0.00977	Scd1, Acaa2, Acadsb, Cyp4a3, Scd, Fa2h, Stat5a, Snca, Ephx2, Decr1, Adipoq, Mif, Acsm3, Pla2g4a, Baat, Ptgds, Acot12, Cyp4f1, Scd4, Hsd17b4, Slc27a2, Hpgd, Acsm5, Rnpep
GO:0009725	response to hormone stimulus	45	7.12459e-06	0.0128491	Alpl, Apobec1, Tacr3, Ass1, Erbb3, Cyp4a3, Adcy5, Stat5a, Gja1, Mmp2, Mif, Aqp2, Gstm4, Adh1, Ptk2b, Pappa, Pcsk9, Nos3, Lox, RGD1566085, Car2, Pdxk, Gatm, Abcb11, Fbp1, Cst3, Igf1, Cftr, Rcan1, Ptprn, Adipoq, Ugt1a1, Pck1, Rerg, Retn, Pla2g4a, Krt19, Serpinf1, Dusp1, Ptgds, Agtr1a, Adra1b, Igfbp1, Crym, Lrp5, Dmbt1
GO:0009987	cellular process	375	7.73885e-06	0.0139568	RGD1565131, Mef2c, Kifc1, Cyp24a1, Fhit, Cadm3, Cadm1, Crocc, Adcy5, Stat5a, Snca, Fst, Lpar1, Kifc3, Aqp2, Cd48, Atp2b2, Ero1lb, Serpine2, Incenp, Ccr10, Apoh, Col12a1, Vnn1, Scd4, Rpl12, Guca2b, Ros1, Lphn1, Anapc1, Reck, Ndufa10l1, Acaa2, Arc, Gtpbp4, Cyp1a1, Gatm, Gstt2, Gstt3, Cyp2e1, Ptprn, Prox1, Sspo, Thy1, Prelp, Retn, Krt19, Serpinf1, Lamc3, Sult1b1, Krt15, Prdm6, F2, Bhmt, Nek6, Enpp6,…
GO:0009991	response to extracellular stimulus	31	1.54514e-05	0.0278643	Alpl, Cyp24a1, Ass1, Mmp9, Stat5a, Sipa1, Aqp3, Mif, Aqp2, Vcam1, Adh1, Serpinc1, Zfp354a, Pcsk9, RGD1566085, Slc8a1, Pdxk, Cubn, Cyp1a1, Gatm, Cst3, Igf1, Adipoq, Slc6a19, Ugt1a1, Pla2g4a, G6pc, P2rx7, Serpinf1, Dusp1, Sfrp2, Crym
GO:0065008	regulation of biological quality	89	2.90367e-05	0.0523575	Tacr3, Mmp9, Stat5a, Snca, Slc9a2, Hexb, Lpar1, Mmp2, Aqp2, Dmpk, Gpx2, Asgr2, Atp2b2, Dab2, Slc2a4, Ank2, Ccr10, Apoh, Nos3, Slc22a5, Bhlhe41, Guca2b, Lphn1, Gtpbp4, Arc, Cyp1a1, Aco1, Slco4a1, Serping1, Cftr, Proc, Slc26a4, Fmn1, G6pc, Agtr1a, Sema4f, Sult1b1, F2, Col1a2, Tf, Tnfrsf12a, Hsd17b1, Cabp1, Sfxn1, Comt, Grem1, Mif, Cd9, Mt1a, Fga, Adh1, Slc30a1, Ptk2b, Itgav, Cyp26b1, Pdilt, Pcsk9, …
GO:0031348	negative regulation of defense response	10	3.01519e-05	0.0543677	Gpx2, RT1-A2, RT1-A1, Serpinf1, Serpinc1, Cd276, Serping1, Calcrl, Nt5e, Spn, Proc
GO:0051179	localization	146	3.06906e-05	0.0553389	Cadm3, Apobec1, Slc22a13, Crocc, Stat5a, Slc9a2, Snca, Aqp4, Slc7a6, Aqp3, Aqp2, Atp2b2, Slc25a20, Slc16a1, Pacsin1, Dab2, Slc2a5, Mcoln3, Slc2a4, Slc25a29, Apoh, Guca2b, Slc4a3, Lphn1, Ndufa10l1, Slc12a8, Arc, Abcb11, Slco4a1, Fa2h, Pctp, Arntl, Tacc1, Slc25a34, Agtr1a, Gc, Myl6, Slc38a4, Scn1b, LOC361914, Adhfe1, Tnfrsf12a, Cacnb2, Sfxn1, Nostrin, LOC688389, Slc30a1, Itgav, Slc30a2, Apol11a, Pr…
GO:0001655	urogenital system development	20	3.42508e-05	0.0617565	Odc1, Ass1, Cyp4a3, Stat5a, Fbn1, Igf1, Nid1, Zbtb16, Grem1, Prox1, Slit2, Tcf21, Sfrp1, Serpinf1, Osr1, Agtr1a, Pcsk9, Zfp354a, Pcsk5, Car2
GO:0048869	cellular developmental process	98	3.70747e-05	0.0668466	Mef2c, Cyp24a1, Stat5a, Cnp, Mmp2, Atp2b2, Dab2, Ank2, Serpine2, Slc2a4, Mcoln3, Smarcd3, Spn, Cyp1a1, Cst3, Hes6, Prox1, Tacc1, Thy1, Retn, Krt19, Serpinf1, Prdm6, RGD1562378, Tnfrsf12a, Erbb3, Clu, Sfxn1, Timp2, Ephb1, Sema5a, Tcf21, Itgav, Upk1a, Pdilt, Upk2, Fn1, Scd1, Bhlhe22, Esrrb, Lgals1, Ak1, LOC313641, Hgf, Gas7, Lama2, Notch3, Lama1, Epha4, P2rx7, Sfrp1, Map2, Myh11, Cacna1a, Steap4, M…
GO:0001822	kidney development	17	4.12024e-05	0.0742863	Odc1, Ass1, Cyp4a3, Fbn1, Nid1, Zbtb16, Grem1, Prox1, Slit2, Tcf21, Osr1, Serpinf1, Agtr1a, Pcsk9, Zfp354a, Pcsk5, Car2
GO:0006805	xenobiotic metabolic process	8	4.62584e-05	0.0833985	Gstm2, Gstm4, Cyp1a1, Aox1, Ephx1, Cyp2e1, Ugt1a1, Gstp1
GO:0030154	cell differentiation	94	6.51612e-05	0.117459	Mef2c, Steap4, Cyp24a1, Mlph, Stat5a, Uchl1, Gja1, Cnp, Mmp2, Atp2b2, Dab2, Mcoln3, Slc2a4, Serpine2, Smarcd3, Chst11, Hhip, Angpt2, Dlg2, Spn, Alx1, Nr2f1, Cyp1a1, Cst3, Hes6, Prox1, Slit1, Tacc1, Slit2, Thy1, Retn, Krt19, Serpinf1, Sema4f, Prdm6, Tshr, RGD1562378, Erbb3, Tnfrsf12a, Fhl1, Clu, Sfxn1, C1s, Zbtb16, Timp2, Ephb1, Mif, Sema5a, Tcf21, Hand2, Ptk2b, Upk1a, Itgav, Krt8, Cyp26b1, Pdilt,…
GO:0009611	response to wounding	37	6.86401e-05	0.123726	Tf, Ass1, Erbb3, Clu, Col3a1, Gja1, Afap1l2, C1s, Mmp2, Mif, Vcam1, S1pr3, Fga, Apoh, Vnn1, Lox, Spn, Fn1, Cyp1a1, Gatm, Cst3, Ephx2, Igf1, Serping1, Col5a1, Proc, Notch3, Lat, P2rx7, Baat, Pecam1, F2, C1rl, Igfbp1, Id3, Fabp5, Dmbt1
GO:0009308	amine metabolic process	34	6.99548e-05	0.126095	Enpp6, Ass1, Mamdc2, Stat5a, Glud1, Hexb, Snca, Pah, Kmo, Comt, Agmat, Vars, Hpdl, Atp2b2, Mthfr, P4ha2, Chst11, Nos3, Slc22a5, Odc1, Shmt2, Cyp1a1, Gatm, Slco4a1, Dhfr, Dio2, Sult1b1, Bhmt, Hibch, Oat, Crym, Cacna1a, Wdr46, Fabp5
GO:0046394	carboxylic acid biosynthetic process	19	7.26279e-05	0.13091	Scd1, Shmt2, Ass1, Cyp4a3, Glud1, Scd, Fa2h, Amacr, Pah, Mif, Acsm3, Mthfr, Dhfr, Ptgds, Slc35d1, Bhmt, Scd4, Gsto1, Rnpep
GO:0009653	anatomical structure morphogenesis	74	7.35861e-05	0.132636	Mef2c, Stat5a, Uchl1, Fst, Gja1, Cnp, Mmp2, Atp2b2, Dab2, Osr2, Ank2, Smarcd3, Chst11, Apoh, Nos3, Hhip, Ipmk, Angpt2, Alx1, Gatm, Prox1, Slit1, Slit2, Thy1, Fmn1, Krt19, Sema4f, Col1a2, Erbb3, Clu, Zbtb16, Grem1, Ephb1, Vcam1, Sema5a, Tcf21, Cd9, Fga, Hand2, Ptk2b, Itgav, Krt8, Cyp26b1, Bcl6, Pcsk5, Figf, Col8a2, Car2, Dclk1, Fn1, Nox4, Bhlhe22, Esrrb, Igf1, Hgf, LOC313641, Slco1a6, Col5a2, Gas7…
GO:0031667	response to nutrient levels	28	7.70361e-05	0.138851	Alpl, Cyp24a1, Ass1, Mmp9, Stat5a, Aqp3, Mif, Aqp2, Vcam1, Adh1, Serpinc1, Pcsk9, Zfp354a, RGD1566085, Slc8a1, Pdxk, Cubn, Cyp1a1, Gatm, Cst3, Igf1, Slc6a19, Adipoq, Ugt1a1, Pla2g4a, G6pc, Dusp1, Serpinf1, Crym
GO:0006725	cellular aromatic compound metabolic process	18	9.87585e-05	0.17797	Cyp1a1, Ak1, Snca, Ephx2, Ak2, Ephx1, Slc19a3, Pah, Kmo, Comt, Ugt1a1, Mthfd1l, Hpdl, Atp2b2, Mthfr, Dhfr, Gstm4, Sult1b1
GO:0006066	alcohol metabolic process	35	0.00010159	0.183069	Slc5a3, Enpp6, Gne, Hexb, Snca, Hk2, Comt, Isyna1, Man2b2, Ppp1r3b, Slc35d1, Adh1, Synj2, Gys2, Pcsk9, Chst15, Hsd17b4, Ipmk, Chdh, Gpd1, Cubn, Pctp, Fbp1, Pfkp, Pcdh12, Cftr, Ugt1a1, Adipoq, Pck1, Ebpl, G6pc, Sult1b1, Igfbp1, Cacna1a, Fabp5
GO:0051239	regulation of multicellular organismal process	68	0.000103116	0.185816	Slc5a3, Tacr3, Cadm1, Lmo2, Stat5a, Mmp9, Fst, Snca, Gja1, Dmpk, S1pr3, Atp2b2, Apoh, Vnn1, Nos3, Slc22a5, Calcrl, Bhlhe41, Angpt2, Spn, Arc, Cst3, Prox1, Thy1, Proc, Ankrd26, Serpinf1, Ptgds, Agtr1a, Sema4f, Scin, F2, Tshr, Tf, Tnfrsf12a, Cabp1, Klrk1, Afap1l2, Zbtb16, Timp2, Mif, Ptk2b, Pcsk9, Bcl6, Etv5, Figf, Car2, Nefm, Csf1r, Slc8a1, Ak1, Cd276, Igf1, Hgf, Adipoq, Anxa2, Notch3, Lama2, P2rx…
GO:0006519	cellular amino acid and derivative metabolic process	31	0.000107431	0.193584	Enpp6, Ass1, Glud1, Stat5a, Snca, Kmo, Pah, Comt, Vars, Agmat, Hpdl, Atp2b2, Mthfr, P4ha2, Vnn1, Nos3, Slc22a5, Odc1, Shmt2, Cyp1a1, Gatm, Gstt2, Gstt3, Dhfr, Bhmt, Hibch, Oat, Gstp1, Cacna1a, Wdr46, Fabp5
GO:0048545	response to steroid hormone stimulus	28	0.000131293	0.236535	Alpl, Ass1, Tacr3, Mmp2, Mif, Gstm4, Adh1, Pappa, Nos3, Lox, RGD1566085, Car2, Pdxk, Abcb11, Cst3, Igf1, Rcan1, Cftr, Ptprn, Ugt1a1, Adipoq, Pla2g4a, Krt19, Ptgds, Dusp1, Serpinf1, Agtr1a, Adra1b, Dmbt1
GO:0050727	regulation of inflammatory response	13	0.000140614	0.253307	Gpx2, Pla2g4a, Serpinf1, Stat5a, Serpinc1, Cd276, Bcl6, Serping1, Calcrl, Nt5e, Spn, Mif, Proc
GO:0050793	regulation of developmental process	51	0.000166902	0.300596	Msr1, Lmo2, Stat5a, Fst, Gja1, Apoh, Vnn1, Nos3, Angpt2, Cst3, Prox1, Thy1, Serpinf1, Sema4f, Prdm6, Scin, Tf, Tnfrsf12a, Enpp3, Clu, Zbtb16, Timp2, Mif, Ptk2b, Itgav, Bcl6, Figf, Etv5, Car2, Nefm, Csf1r, Fn1, Esrrb, Ak1, Cd276, Igf1, Rcan1, Hgf, Adipoq, Gas7, Lama2, Notch3, Pla2g4a, P2rx7, Wnt7b, Sfrp1, Id4, Id3, Gfra4, Cacna1a, Dmbt1
GO:0051234	establishment of localization	125	0.000170685	0.307399	Apobec1, Slc22a13, Slc9a2, Snca, Aqp4, Aqp3, Slc7a6, Aqp2, Slc25a20, Atp2b2, Slc16a1, Pacsin1, Dab2, Slc2a5, Mcoln3, Slc2a4, Slc25a29, Apoh, Guca2b, Slc4a3, Lphn1, Ndufa10l1, Slc12a8, Arc, Abcb11, Slco4a1, Fa2h, Pctp, Arntl, Slc25a34, Agtr1a, Gc, Myl6, Slc38a4, Scn1b, LOC361914, Adhfe1, Cacnb2, Sfxn1, Nostrin, LOC688389, Slc30a1, Itgav, Slc30a2, Apol11a, Prima1, Hip1, Cubn, Slc6a12, Mrc2, LOC6890…
GO:0050728	negative regulation of inflammatory response	8	0.000173155	0.31184	Gpx2, Serpinf1, Serpinc1, Cd276, Calcrl, Nt5e, Spn, Proc
GO:0006810	transport	123	0.000258059	0.464413	Apobec1, Slc22a13, Snca, Slc9a2, Aqp4, Aqp3, Slc7a6, Aqp2, Slc25a20, Atp2b2, Slc16a1, Pacsin1, Dab2, Slc2a5, Mcoln3, Slc2a4, Apoh, Slc25a29, Guca2b, Slc4a3, Lphn1, Ndufa10l1, Slc12a8, Arc, Abcb11, Slco4a1, Fa2h, Pctp, Arntl, Slc25a34, Agtr1a, Gc, Myl6, Slc38a4, Scn1b, LOC361914, Adhfe1, Cacnb2, Sfxn1, Nostrin, LOC688389, Slc30a1, Itgav, Slc30a2, Apol11a, Hip1, Cubn, Slc6a12, Mrc2, LOC689064, Slc6…
GO:0048878	chemical homeostasis	39	0.000308595	0.555119	Tf, Hexb, Snca, Slc9a2, Lpar1, Dmpk, Aqp2, Atp2b2, Cd9, Asgr2, Mt1a, Ank2, Slc2a4, Ptk2b, Slc30a1, Itgav, Ccr10, Pcsk9, Guca2b, Car2, Slc8a1, Aco1, Scd, Igf1, Fzd2, Adipoq, Pck1, Slc26a4, Lama2, P2rx4, Pla2g4a, G6pc, P2rx7, Slc4a11, Agtr1a, F2, Adra1b, Scn8a, Cacna1a
GO:0002474	antigen processing and presentation of peptide antigen via MHC class I	7	0.000322913	0.580804	RT1-A2, RT1-A1, RT1-CE1, RT1-CE7, RT1-CE4, RT1-CE13, RT1-S3, Wdr46
GO:0007155	cell adhesion	37	0.000388177	0.697804	Cadm3, Cadm1, Tnfrsf12a, Col3a1, Vtn, Scarf2, Vcam1, Cd9, Cd93, Ptk2b, Itgav, Col27a1, Vnn1, Col12a1, Cd4, Esam, Gpc1, Spn, Fn1, Spon1, Pcdh9, Pcdh12, Nid1, Col16a1, Tinag, Sspo, Col5a1, Thy1, Ncam1, Wnt7b, Sned1, Lamc3, Fbln5, Pecam1, Cntn1, Cdh11, Parva
GO:0006766	vitamin metabolic process	12	0.00040892	0.734962	Gc, Cyp24a1, Cubn, Pdxk, Cyp1a1, Kmo, Slc19a3, Adh1, Cyp26b1, Slc22a5, Gsto1, RGD1566085, Retsat
GO:0032101	regulation of response to external stimulus	18	0.000532133	0.955414	Stat5a, Cd276, Serping1, Grem1, Slit2, Mif, Proc, Anxa2, Gpx2, Pla2g4a, Serpinf1, F2, Apoh, Serpinc1, Bcl6, Calcrl, Nt5e, Spn
GO:0007584	response to nutrient	21	0.000537184	0.96444	Alpl, Cyp24a1, Slc8a1, Cubn, Gatm, Cyp1a1, Ass1, Mmp9, Ugt1a1, Slc6a19, Adipoq, Aqp3, Mif, Vcam1, Pla2g4a, Dusp1, Serpinf1, Adh1, Serpinc1, Zfp354a, Crym
GO:0031347	regulation of defense response	16	0.000706422	1.26646	Cadm1, Stat5a, Cd276, Klrk1, Serping1, Mif, Proc, Gpx2, RT1-A2, RT1-A1, Pla2g4a, Serpinf1, Serpinc1, Bcl6, Calcrl, Nt5e, Spn
GO:0006814	sodium ion transport	14	0.000755948	1.35468	Slc5a3, Slc38a4, Slc5a2, Slc8a1, Scn1b, Slc9a2, Slc10a2, Slc4a11, Slc17a1, Slc13a1, Slc4a7, Slc13a2, Scn8a, Slc22a5
GO:0043269	regulation of ion transport	13	0.000861098	1.54173	Slc8a1, Gja1, Igf1, Aqp2, Thy1, Dmpk, Mif, P2rx4, Atp2b2, P2rx7, F2, Nos3, Ros1
GO:0010324	membrane invagination	17	0.000915678	1.63869	Dnm3, Arc, Cubn, Gulp1, Mrc2, Snca, Nostrin, Asgr2, P2rx7, Dab2, Pacsin1, Lrp1, Itgav, Irf8, Ehd2, Dnm1, Hip1
GO:0010959	regulation of metal ion transport	12	0.000959837	1.71707	Atp2b2, P2rx4, Slc8a1, P2rx7, F2, Igf1, Gja1, Nos3, Aqp2, Mif, Thy1, Dmpk
GO:0032102	negative regulation of response to external stimulus	9	0.00117032	2.08987	Gpx2, Serpinf1, Serpinc1, Cd276, Calcrl, Grem1, Nt5e, Spn, Proc
GO:0048002	antigen processing and presentation of peptide antigen	8	0.00117786	2.1032	RT1-A2, RT1-A1, RT1-CE1, RT1-CE7, RT1-CE4, RT1-CE13, RT1-S3, Wdr46, RT1-Bb
GO:0010043	response to zinc ion	6	0.00127797	2.28002	D2hgdh, P2rx7, Apobec1, Ass1, Ddx19a, Car2
GO:0001944	vasculature development	22	0.00128937	2.30013	Mef2c, Reck, Col3a1, Gja1, Mmp2, Prox1, Slit2, Col5a1, Thy1, Anxa2, Sema5a, Tcf21, Ptk2b, Hand2, Agtr1a, Itgav, Col1a2, Adra1b, Nos3, Lox, Figf, Angpt2
GO:0032989	cellular component morphogenesis	30	0.00157449	2.80197	Erbb3, Uchl1, Clu, Gja1, Cnp, Mmp2, Ephb1, Sema5a, Atp2b2, Cd9, Dab2, Ank2, Krt8, Bcl6, Dclk1, Fn1, Nox4, Esrrb, Hgf, Slit1, Gas7, Prox1, Slit2, Epha4, Lama1, Wnt7b, Krt19, P2rx7, Sema4f, Cacna1a
GO:0048585	negative regulation of response to stimulus	13	0.00159367	2.83565	Col3a1, Cd276, Serping1, Grem1, Proc, Gpx2, RT1-A2, RT1-A1, Serpinf1, Serpinc1, Bcl6, Calcrl, Nt5e, Spn
GO:0048518	positive regulation of biological process	106	0.00160284	2.85174	Mef2c, Cadm1, Osmr, Stat5a, Mmp9, Snca, Fst, Vtn, Lpar1, Mmp2, Aqp3, Aqp2, Atp2b2, Smarcd3, Apoh, Vnn1, Spn, Anapc1, Pdxk, Cyp1a1, Cst3, Serping1, Arntl, Prox1, Thy1, Ncam1, RT1-A2, RT1-A1, Serpinf1, Agtr1a, F2, Nek6, Erbb3, Tnfrsf12a, Glud1, Clu, Klrk1, Afap1l2, Timp2, Tcf21, Itgav, Tcf4, Hip1, Csf1r, Odc1, Ak1, Lgals1, Cd276, Hgf, Ecm1, Psmb8, Emilin1, Lama2, P2rx4, Pla2g4a, P2rx7, Adra1b, Msr1…
GO:0002682	regulation of immune system process	30	0.00164837	2.93161	Cadm1, Lmo2, Stat5a, Mmp9, Snca, Col3a1, Klrk1, C1s, Zbtb16, Grem1, Aqp3, Mif, Vcam1, Gpx2, Vnn1, Cd4, Bcl6, Car2, Spn, Csf1r, Cd276, Serping1, Adipoq, Thy1, RT1-A2, RT1-A1, Lat, P2rx7, Pecam1, Scin, C1rl
GO:0043627	response to estrogen stimulus	16	0.00168033	2.98764	Tacr3, Abcb11, Cst3, Rcan1, Cftr, Ptprn, Mmp2, Mif, Krt19, Gstm4, Dusp1, Agtr1a, Adra1b, Nos3, Car2, Dmbt1
GO:0030155	regulation of cell adhesion	14	0.00184837	3.28174	Gtpbp4, Egfl6, Erbb3, Stat5a, Nid1, Vtn, Serpini1, Mmp2, Adipoq, Emilin1, Lama2, Smoc1, Bcl6, Spn, LOC299312
GO:0051924	regulation of calcium ion transport	10	0.00188883	3.35243	Atp2b2, P2rx4, Slc8a1, P2rx7, F2, Igf1, Gja1, Nos3, Aqp2, Thy1
GO:0015837	amine transport	14	0.00199223	3.53283	Slc38a4, Slc7a15, LOC361914, Slc6a12, Slc22a8, Slc6a19, Slc7a6, Cadps, Slc25a20, Slc6a9, LOC688389, Slc22a5, Crym, Cacna1a
GO:0030199	collagen fibril organization	6	0.00202235	3.58534	Col3a1, Col1a2, Lox, Col5a2, Col5a1, Anxa2
GO:0001568	blood vessel development	21	0.00208302	3.691	Mef2c, Reck, Col3a1, Gja1, Mmp2, Prox1, Slit2, Col5a1, Thy1, Anxa2, Sema5a, Ptk2b, Hand2, Agtr1a, Itgav, Col1a2, Adra1b, Nos3, Lox, Figf, Angpt2
GO:0050801	ion homeostasis	31	0.00220984	3.91151	Tf, Hexb, Snca, Slc9a2, Lpar1, Dmpk, Atp2b2, Cd9, Mt1a, Ank2, Ptk2b, Slc30a1, Itgav, Ccr10, Guca2b, Car2, Slc8a1, Aco1, Scd, Fzd2, Adipoq, Slc26a4, Lama2, P2rx4, P2rx7, Slc4a11, Agtr1a, F2, Adra1b, Scn8a, Cacna1a
GO:0006575	cellular amino acid derivative metabolic process	17	0.00228215	4.03702	Odc1, Enpp6, Gatm, Cyp1a1, Stat5a, Snca, Gstt2, Kmo, Comt, Gstt3, Agmat, Atp2b2, P4ha2, Vnn1, Slc22a5, Gstp1, Fabp5
GO:0044106	cellular amine metabolic process	24	0.00230219	4.07179	Odc1, Enpp6, Shmt2, Ass1, Glud1, Stat5a, Snca, Kmo, Pah, Comt, Agmat, Vars, Hpdl, Atp2b2, Mthfr, Dhfr, Bhmt, Nos3, Slc22a5, Hibch, Oat, Wdr46, Cacna1a, Fabp5
GO:0009415	response to water	4	0.0023959	4.23416	Sipa1, Krt8, Aqp2, Slc14a2
GO:0051928	positive regulation of calcium ion transport	7	0.0024637	4.35147	Atp2b2, P2rx4, P2rx7, F2, Igf1, Aqp2, Thy1
GO:0006790	sulfur metabolic process	13	0.00257368	4.5415	Mamdc2, Stat5a, Igf1, Slc19a3, Gstt2, Comt, Gstt3, Sult4a1, Mthfr, Bhmt, Chst11, Cacna1a, Gstp1
GO:0051186	cofactor metabolic process	19	0.00262296	4.62653	Gpd1, Pdxk, Cyp1a1, Aco1, Gstt2, Kmo, Gstt3, Ugt1a1, Mthfd1l, Blvra, Alas1, Mthfr, Dhfr, Baat, Acot12, Vnn1, Spta1, RGD1566085, Gstp1, Sptb
GO:0006950	response to stress	81	0.00271198	4.77993	Apobec1, Tacr3, Mmp9, Uchl1, Snca, Gja1, Aqp4, Mmp2, Aqp2, Gpx2, S1pr3, Alas1, Apoh, Zfp354a, Vnn1, Nos3, Lox, Fam129a, Ccno, Spn, Gatm, Cyp1a1, Abcb11, Cst3, Serping1, Gmpr, Ugt1a1, Proc, Hao1, F2, Wdr46, Tf, Ass1, Erbb3, Sipa1, Clu, Col3a1, Egln3, Kmo, Afap1l2, C1s, Comt, Mif, Vcam1, Chd1l, Fga, Ptk2b, Krt8, Adra2a, Pcsk9, Bcl6, Phlda3, Myof, Car2, Car3, Fn1, Lyz2, Slc8a1, Ephx2, Igf1, Adipoq, …
GO:0019882	antigen processing and presentation	11	0.00277473	4.88794	RT1-A2, RT1-A1, RT1-CE1, RT1-CE7, RT1-CE4, RT1-CE13, RT1-S3, RT1-DOb, Wdr46, RT1-N3, Psmb8, RT1-Bb
GO:0051704	multi-organism process	31	0.00303911	5.34171	Apobec1, Ass1, Stat5a, Mmp9, Hexb, Comt, Mif, Aqp2, Vcam1, Gpx2, Krt8, Grpr, Csf2rb, Nos3, Cd4, Fgl2, Slc22a5, Mx2, Pcsk5, Spn, Dnm3, Lyz2, Cyp1a1, Cst3, Igf1, Pla2g4a, P2rx7, Fbln1, Irf7, Irf8, Hpgd
GO:0051093	negative regulation of developmental process	22	0.00314378	5.52078	Lmo2, Esrrb, Stat5a, Fst, Cst3, Igf1, Rcan1, Zbtb16, Adipoq, Thy1, Notch3, Serpinf1, Sema4f, Ptk2b, Itgav, Prdm6, Apoh, Bcl6, Id4, Id3, Gfra4, Angpt2
GO:0042060	wound healing	17	0.00324881	5.70016	Gatm, Col3a1, Igf1, Gja1, Serping1, Col5a1, Mif, Proc, Notch3, Fga, F2, Pecam1, Apoh, Igfbp1, Lox, Dmbt1, Fn1
GO:0046483	heterocycle metabolic process	27	0.0034699	6.07669	Fhit, Adcy5, Stat5a, Atp10a, Kmo, Slc19a3, Pah, Mthfd1l, Atp2b2, Alas1, Mthfr, P4ha2, RGD1566085, Guca2b, Ccno, Nt5e, Gucy2g, Tcirg1, Pdxk, Cyp1a1, Ak1, Ak2, Ugt1a1, Blvra, G6pc, Dhfr, Spta1, Sptb
GO:0043270	positive regulation of ion transport	8	0.00358704	6.27563	Atp2b2, P2rx4, P2rx7, F2, Igf1, Aqp2, Mif, Thy1
GO:0006865	amino acid transport	11	0.00360468	6.30554	Slc38a4, Slc25a20, Slc7a15, Slc6a9, LOC361914, LOC688389, Slc6a12, Slc22a5, Slc6a19, Slc7a6, Cacna1a
GO:0042493	response to drug	26	0.00363961	6.36477	Apobec1, Ass1, Erbb3, Cyp4a3, Mmp9, Snca, Comt, Slc21a4, Timp2, Mmp2, Mif, Ptk2b, Nos3, Slc22a5, Lox, RGD1566085, Ndufa10l1, Slc8a1, Pdxk, Cyp1a1, Abcb11, Cst3, Cftr, Adipoq, Ugt1a1, P2rx7, Adra1b
GO:0046942	carboxylic acid transport	15	0.00393432	6.86304	Slc38a4, Slc7a15, LOC361914, Abcb11, Slc6a12, Slc10a2, Slc6a19, Slc7a6, Slc25a20, Slc6a9, LOC688389, Slc26a7, Slc22a5, Slc27a2, Cacna1a
GO:0042403	thyroid hormone metabolic process	5	0.0039983	6.97088	Dio2, Sult1b1, Slco4a1, Crym, Cacna1a
GO:0009888	tissue development	42	0.0042269	7.35522	Mef2c, Myl6, Erbb3, Stat5a, Fst, Col3a1, Gja1, Grem1, Mif, Atp2b2, Tcf21, Osr1, Fga, Hand2, Upk1a, Chst11, Ipmk, Car2, Upk2, Csf1r, Alx1, Arc, Gatm, Igf1, Rcan1, LOC313641, Fzd2, Prox1, Col5a2, Slit2, Col5a1, Fzd6, Notch3, Lama1, Pla2g4a, Sfrp1, Col1a2, Myh11, Igfbp1, Id3, Igfbp5, Dmbt1
GO:0032846	positive regulation of homeostatic process	7	0.00447595	7.77224	P2rx4, Pla2g4a, P2rx7, F2, Slc22a5, Car2, Thy1
GO:0033559	unsaturated fatty acid metabolic process	8	0.00455269	7.9004	Pla2g4a, Ptgds, Cyp4a3, Cyp4f1, Ephx2, Hpgd, Rnpep, Mif
GO:0007507	heart development	19	0.00461061	7.99699	Mef2c, Nox4, Erbb3, Col3a1, Fbn1, Gja1, LOC313641, Prox1, Col5a1, Vcam1, Osr1, Smarcd3, Hand2, Myh11, Adra1b, Id3, Calcrl, Slc22a5, Pcsk5
GO:0008610	lipid biosynthetic process	23	0.00466284	8.08402	Scd1, Gtpbp4, Cyp1a1, Hsd17b1, Cyp4a3, Gne, Scd, Fa2h, Hexb, Amacr, Cftr, Pnpla3, Mif, Pck1, Acsm3, Isyna1, P2rx7, Ptgds, Mboat2, Scd4, Idi2, Rnpep, Fabp5, LOC299312
GO:0006873	cellular ion homeostasis	28	0.00483084	8.36344	Tf, Hexb, Snca, Lpar1, Dmpk, Atp2b2, Cd9, Mt1a, Ank2, Slc30a1, Ptk2b, Itgav, Ccr10, Car2, Slc8a1, Aco1, Scd, Fzd2, Adipoq, Lama2, P2rx4, P2rx7, Slc4a11, Agtr1a, F2, Adra1b, Scn8a, Cacna1a
GO:0007399	nervous system development	60	0.00488823	8.4587	Slc5a3, Cadm1, Uchl1, Hexb, Gja1, Cnp, Mmp2, Atp2b2, Ank2, Serpine2, Mcoln3, Synj2, Hhip, Bhlhe41, Ipmk, Dlg2, Nr2f1, Alx1, Cst3, Hes6, Slit1, Prox1, Tacc1, Slit2, Thy1, Serpinf1, Sema4f, Prdm6, Vsnl1, Tnfrsf12a, Erbb3, Clu, C1s, Zbtb16, Timp2, Ephb1, Mif, Sema5a, Cd9, Ptk2b, Pcsk9, Dclk1, Nefm, Dnm3, Bhlhe22, Ak1, Scd, Igf1, LOC313641, Gas7, Fzd6, Notch3, Lama2, Epha4, Wnt7b, Map2, Id4, Id3, Gfr…
GO:0002526	acute inflammatory response	11	0.00500473	8.65179	Vcam1, Tf, Baat, Ass1, F2, C1rl, Ephx2, Vnn1, Serping1, C1s, Fn1
GO:0007568	aging	15	0.0050074	8.65622	Nox4, Tacr3, Mmp9, Timp2, Mmp2, Aqp2, Prelp, Mif, Vcam1, Gstm2, Pla2g4a, Lrp1, Serpinf1, Zfp354a, Nos3
GO:0002028	regulation of sodium ion transport	5	0.00505397	8.7333	P2rx4, Slc8a1, P2rx7, Nos3, Dmpk
GO:0016043	cellular component organization	106	0.00507351	8.76561	Kifc1, Cadm1, Crocc, Mmp9, Snca, Aqp4, Cnp, Vtn, Lpar1, Mmp2, Aqp2, Kifc3, Atp2b2, Dab2, Pacsin1, Ank2, Lox, Reck, Arc, Cst3, Prox1, Tacc1, Thy1, Krt19, Col1a2, Nek6, RGD1562378, Erbb3, Clu, Nostrin, Ephb1, Sema5a, Fga, Itgav, Spp2, Upk2, Hip1, Fn1, Cubn, Esrrb, Mrc2, LOC313641, Hgf, Gas7, Emilin1, Lama2, Dnase1, P2rx4, Lama1, Epha4, P2rx7, Map2, Myh11, Cacna1a, Hexb, Uchl1, Gja1, Asgr2, Synj2, Z…
GO:0080134	regulation of response to stress	21	0.00537828	9.26837	Cadm1, Stat5a, Klrk1, Cd276, Serping1, Mif, Proc, Anxa2, Gpx2, RT1-A2, RT1-A1, Pla2g4a, Wnt7b, Serpinf1, Ptk2b, F2, Apoh, Serpinc1, Bcl6, Calcrl, Nt5e, Spn
GO:0008217	regulation of blood pressure	12	0.00560042	9.63314	P2rx4, Tacr3, Agtr1a, Col1a2, Adra1b, Ephx2, Nos3, Guca2b, Pcsk5, Adipoq, Aqp2, Mif
GO:0008202	steroid metabolic process	16	0.00564964	9.7138	Gc, Cyp24a1, Cubn, Hsd17b1, Pctp, Amacr, Cftr, Comt, Slc10a2, Sult4a1, Ebpl, G6pc, Baat, Sult1b1, Pcsk9, Hsd17b4
GO:0048771	tissue remodeling	9	0.00572618	9.83905	Nox4, Mef2c, Erbb3, Stat5a, Mmp9, Adra1b, Nos3, Mmp2, Spp2
GO:0042592	homeostatic process	46	0.00575755	9.89034	Tf, Stat5a, Hexb, Snca, Slc9a2, Sfxn1, Lpar1, Dmpk, Aqp2, Gpx2, Atp2b2, Asgr2, Cd9, Mt1a, Ank2, Slc2a4, Ptk2b, Slc30a1, Itgav, Ccr10, Pdilt, Pcsk9, Bcl6, Slc22a5, Guca2b, Car2, Nox4, Slc8a1, Aco1, Scd, Igf1, Fzd2, Adipoq, Pck1, Slc26a4, Lama2, P2rx4, Pla2g4a, G6pc, P2rx7, Slc4a11, Agtr1a, F2, Adra1b, Scn8a, Cacna1a
GO:0000902	cell morphogenesis	26	0.00600216	10.2894	Erbb3, Clu, Uchl1, Gja1, Cnp, Mmp2, Ephb1, Sema5a, Atp2b2, Dab2, Bcl6, Dclk1, Fn1, Nox4, Esrrb, Hgf, Gas7, Prox1, Slit1, Slit2, Epha4, Lama1, Wnt7b, P2rx7, Sema4f, Cacna1a
GO:0034329	cell junction assembly	6	0.00610968	10.4642	Cd9, Ank2, Ptk2b, Gja1, Fn1, Thy1
GO:0008283	cell proliferation	21	0.00612409	10.4876	Pdxk, Cyp1a1, Esrrb, Fst, Uchl1, Sorl1, Igf1, Hgf, Appl2, Tacc1, Mif, P2rx7, Mcm7, Lrp1, Ptk2b, Id4, Hhip, RGD1566085, Col8a2, Figf, Dmbt1, Csf1r
GO:0016044	membrane organization	23	0.00674136	11.485	Dnm3, Arc, Cubn, Ccdc88a, Gulp1, Mrc2, Snca, Nostrin, Col5a1, Cadps, Asgr2, Cd9, Pacsin1, P2rx7, Dab2, Lrp1, Itgav, Irf8, Ehd2, Upk2, Dnm1, Dlg2, Hip1
GO:0042445	hormone metabolic process	12	0.0068958	11.7329	Dio2, Cyp1a1, Hsd17b1, Adh1, Sult1b1, Slco4a1, Cyp26b1, Comt, Pcsk5, Crym, Cacna1a, Retsat
GO:0006778	porphyrin metabolic process	6	0.00712806	12.1045	Blvra, Alas1, Cyp1a1, Spta1, Ugt1a1, Sptb
GO:0044262	cellular carbohydrate metabolic process	26	0.00713473	12.1152	Slc5a3, Galnt3, Gne, Hexb, Hk2, Isyna1, Ppp1r3b, Man2b2, Slc35d1, Gys2, Synj2, Cd4, Chst15, Ipmk, Galnt13, Gpd1, Fbp1, Pfkp, Pcdh12, Adipoq, Ugt1a1, Pck1, G6pc, Igfbp1, Cacna1a, Fabp5
GO:0032879	regulation of localization	41	0.00721124	12.2372	Msr1, Cadm1, Enpp2, Erbb3, Mmp9, Glud1, Fst, Snca, Gja1, Grem1, Mif, Dmpk, Aqp2, Atp2b2, Pacsin1, Ptk2b, Itgav, Apoh, Pcsk9, Pde8b, Nos3, Bcl6, Ros1, Hip1, LOC299312, Gtpbp4, Slc8a1, Rufy1, Igf1, Adipoq, Thy1, Slc26a4, Lama2, Cadps, P2rx4, Pla2g4a, P2rx7, Pecam1, F2, Sptbn2, Cacna1a, Igfbp5
GO:0006811	ion transport	43	0.007797	13.1665	Slc5a3, Slc39a14, Slc38a4, Steap4, Slc5a2, Tf, Scn1b, Slc9a2, Cacnb2, Sfxn1, Slc21a4, Atp2b2, Slc25a20, Slc16a1, Mcoln3, Slc30a1, Slc39a8, Slc4a7, Slc30a2, Slc22a5, Slc4a3, Tcirg1, Svop, Slc8a1, Slc12a8, Slco4a1, Slc22a7, Slc22a8, Cftr, Clic2, Slc10a2, Slco1a6, Slc26a4, Kcnj5, P2rx4, P2rx7, Slc4a11, Slc26a7, Slc17a1, Slc13a1, Slc13a2, Scn8a, Cacna1a
GO:0007626	locomotory behavior	18	0.00803516	13.5416	Enpp2, Adcy5, Snca, Hexb, Uchl1, Cnp, Slit2, Ccl24, Epha4, Atp2b2, Npas2, Mcoln3, Ccr10, Adra1b, Slc22a5, Scn8a, Tshr, Cacna1a
GO:0048583	regulation of response to stimulus	31	0.00873855	14.6407	Tacr3, Cadm1, Stat5a, Col3a1, Klrk1, C1s, Grem1, Mif, Gpx2, Ptk2b, Apoh, Serpinc1, Bcl6, Calcrl, Nt5e, Spn, Cd276, Serping1, Slit2, Thy1, Proc, Anxa2, RT1-A2, RT1-A1, Ankrd26, Pla2g4a, Wnt7b, P2rx7, Serpinf1, Ptgds, F2, C1rl
GO:0055080	cation homeostasis	21	0.00888282	14.8645	Tf, Slc8a1, Aco1, Slc9a2, Hexb, Lpar1, Fzd2, Slc26a4, Atp2b2, P2rx7, Slc4a11, Mt1a, Slc30a1, Agtr1a, Ptk2b, Itgav, F2, Ccr10, Adra1b, Car2, Cacna1a
GO:0033273	response to vitamin	12	0.00897444	15.0063	Alpl, Cyp24a1, Pla2g4a, Dusp1, Cyp1a1, Serpinf1, Adh1, Mmp9, Zfp354a, Crym, Aqp3, Mif
GO:0010038	response to metal ion	16	0.00901604	15.0706	D2hgdh, Apobec1, Gatm, Cyp1a1, Ass1, Sod3, Aqp2, Pla2g4a, P2rx7, Mt1a, Fga, Dusp1, Ptk2b, Ddx19a, Nos3, Car2
GO:0048519	negative regulation of biological process	88	0.00921906	15.3839	Mef2c, Lmo2, Stat5a, Snca, Fst, Gja1, Mmp2, Gpx2, Dab2, Pacsin1, Chst11, Apoh, Zfp354a, Vnn1, Nos3, Pde8b, Hhip, Calcrl, Fam129a, Nt5e, Angpt2, Ros1, Spn, Alx1, Nr2f1, Anapc1, Gtpbp4, Cst3, Serping1, Prox1, Proc, Thy1, RT1-A2, Ankrd26, RT1-A1, Serpinf1, Sema4f, Prdm6, Scin, F2, Erbb3, Glud1, Clu, Col3a1, Nostrin, Comt, Zbtb16, Grem1, Timp2, Mif, Tcf21, Cd9, Ptk2b, Itgav, Serpinc1, Pcsk9, Bcl6, Tc…
GO:0001501	skeletal system development	21	0.00959765	15.9651	Mef2c, Cyp24a1, RGD1562378, Mmp9, Col3a1, Hexb, Fbn1, Igf1, Zbtb16, LOC313641, Mmp2, Col5a2, Fmn1, P2rx7, Osr2, Chst11, Col1a2, Pcsk5, Alx1, Fn1, Igfbp5
GO:0008152	metabolic process	271	0.00992331	16.4621	RGD1565131, Cyp24a1, Fhit, Adcy5, Stat5a, Snca, Lpar1, Atp2b2, Ero1lb, Apoh, Vnn1, Scd4, Rpl12, Guca2b, Ros1, Anapc1, Ndufa10l1, Acaa2, Gtpbp4, Gatm, Cyp1a1, Serping1, Gstt2, Gstt3, Cyp2e1, Ptprn, Tmem27, Ebpl, Sult1b1, Bhmt, F2, Adamts5, Nek6, Gc, Enpp6, Acadsb, Enpp2, Erbb3, Enpp3, Mme, Ephb1, Sult4a1, LOC501110, Ppp1r3b, Gys2, Apol11a, Tcf4, Scd1, Gucy2g, Odc1, Gpd1, Pyroxd2, Esrrb, Scd, Maob,…
GO:0005996	monosaccharide metabolic process	19	0.00996607	16.5272	Gpd1, Gne, Hexb, Fbp1, Pfkp, Hk2, Pcdh12, Ugt1a1, Adipoq, Pck1, G6pc, Ppp1r3b, Man2b2, Slc35d1, Gys2, Igfbp1, Chst15, Fabp5, Cacna1a
GO:0009309	amine biosynthetic process	10	0.0102964	17.0281	Odc1, Shmt2, Mthfr, Dhfr, Ass1, Glud1, Snca, Bhmt, Pah, Agmat
GO:0006820	anion transport	13	0.0103802	17.1547	Slc22a7, Cftr, Clic2, Slc10a2, Slc21a4, Slc26a4, Slc16a1, Slc4a11, Slc26a7, Slc17a1, Slc13a1, Slc4a7, Slc4a3
GO:0032535	regulation of cellular component size	19	0.0103901	17.1696	Tnfrsf12a, Mmp9, Igf1, Grem1, Mmp2, Fmn1, Rerg, Atp2b2, Dab2, Wnt7b, Sema4f, Ptk2b, Sptbn2, Adra1b, Bcl6, Igfbp1, Dclk1, Nefm, Cacna1a
GO:0046165	alcohol biosynthetic process	7	0.0105699	17.4407	Gpd1, Isyna1, G6pc, Gne, Fbp1, Chst15, Pck1
GO:0045595	regulation of cell differentiation	34	0.0107319	17.6841	Msr1, Lmo2, Tnfrsf12a, Enpp3, Stat5a, Fst, Clu, Zbtb16, Timp2, Mif, Itgav, Vnn1, Bcl6, Car2, Nefm, Csf1r, Esrrb, Ak1, Cd276, Igf1, Rcan1, Prox1, Adipoq, Thy1, Notch3, Wnt7b, Serpinf1, Sema4f, Prdm6, Scin, Id4, Id3, Cacna1a, Dmbt1
GO:0002684	positive regulation of immune system process	19	0.0108512	17.863	Cadm1, Stat5a, Mmp9, Klrk1, Cd276, Serping1, C1s, Aqp3, Mif, Thy1, Vcam1, RT1-A2, RT1-A1, P2rx7, Pecam1, C1rl, Vnn1, Bcl6, Cd4, Spn
GO:0019439	aromatic compound catabolic process	5	0.0111011	18.2363	Cyp1a1, Ephx2, Ephx1, Pah, Kmo
GO:0032963	collagen metabolic process	5	0.0111011	18.2363	P2rx7, Mmp9, Col3a1, Mmp2, Col5a1
GO:0006955	immune response	29	0.0111195	18.2638	Apobec1, Enpp3, Snca, Ccl9, Vtn, C1s, RT1-DOb, Mif, RT1-Bb, Ccl24, Vnn1, Bcl6, Cd4, RT1-CE1, RT1-CE7, RT1-CE4, RT1-CE13, Serping1, RT1-S3, Tinagl1, Tinag, Psmb8, RT1-A2, Lat, RT1-A1, Ilf2, Irf7, Irf8, C1rl, RT1-N3
GO:0030003	cellular cation homeostasis	19	0.0112899	18.5175	Tf, Slc8a1, Aco1, Hexb, Lpar1, Fzd2, Atp2b2, P2rx7, Slc4a11, Mt1a, Slc30a1, Agtr1a, Ptk2b, Itgav, F2, Ccr10, Adra1b, Car2, Cacna1a
GO:0044242	cellular lipid catabolic process	9	0.0115169	18.8543	Pla2g4a, Acadsb, Smpdl3a, Hexb, Decr1, Hsd17b4, Slc27a2, Pnpla3, Adipoq
GO:0010876	lipid localization	13	0.0116285	19.0193	Msr1, Gulp1, Stat5a, Pctp, Atp10a, Hexb, Cftr, Slc25a20, P2rx7, Apoh, Apol11a, Scp2, Slc27a2
GO:0042246	tissue regeneration	7	0.0117675	19.2245	Notch3, Fga, Gatm, Igf1, Gja1, Igfbp1, Dmbt1
GO:0042127	regulation of cell proliferation	42	0.0118514	19.3481	Apobec1, Osmr, Erbb3, Stat5a, Clu, Egln3, Gja1, Zbtb16, Comt, Timp2, Mif, Vcam1, Cd9, Osr2, Ptk2b, Itgav, Chst11, Apoh, Grpr, Nos3, Bcl6, Calcrl, Figf, Spn, LOC299312, Nox4, Odc1, Shmt2, Gtpbp4, Ccdc88a, Cst3, Cd276, Igf1, Hgf, Prox1, Thy1, Rerg, Pla2g4a, Serpinf1, Scin, Id4, Id3, Igfbp5
GO:0022603	regulation of anatomical structure morphogenesis	19	0.0122507	19.9338	Tnfrsf12a, Cst3, Hgf, Gas7, Prox1, Adipoq, Mif, Thy1, Sfrp1, Serpinf1, Sema4f, Apoh, Nos3, Etv5, Figf, Angpt2, Cacna1a, Nefm, Fn1
GO:0016042	lipid catabolic process	13	0.0122944	19.9977	Cyp24a1, Enpp6, Acadsb, Enpp2, Hexb, Decr1, Adipoq, Pnpla3, Pla2g4a, Smpdl3a, Hsd17b4, Slc27a2, Iah1
GO:0050777	negative regulation of immune response	6	0.0123862	20.1317	Gpx2, RT1-A2, RT1-A1, Col3a1, Bcl6, Serping1, Spn
GO:0007162	negative regulation of cell adhesion	6	0.0123862	20.1317	Gtpbp4, Erbb3, Bcl6, Mmp2, Adipoq, Spn, LOC299312
GO:0048646	anatomical structure formation involved in morphogenesis	24	0.0138487	22.2381	Esrrb, Mmp2, Prox1, Slit2, Fzd6, Anxa2, Thy1, Sema5a, Atp2b2, Cd9, Krt19, Sfrp1, Ank2, Sfrp2, Hand2, Ptk2b, Itgav, Krt8, Nos3, Figf, Angpt2, Ipmk, Cacna1a, Alx1
GO:0030001	metal ion transport	28	0.0141451	22.6587	Slc5a3, Slc39a14, Tf, Slc5a2, Steap4, Slc38a4, Scn1b, Slc9a2, Cacnb2, Sfxn1, Atp2b2, Slc30a1, Slc39a8, Slc4a7, Slc30a2, Slc22a5, Slc12a8, Slc8a1, Slc10a2, Kcnj5, P2rx4, P2rx7, Slc4a11, Slc17a1, Slc13a1, Slc13a2, Scn8a, Cacna1a
GO:0009887	organ morphogenesis	37	0.0143626	22.9659	Mef2c, Erbb3, Stat5a, Fst, Gja1, Grem1, Mmp2, Ephb1, Atp2b2, Tcf21, Osr2, Smarcd3, Hand2, Chst11, Apoh, Hhip, Ipmk, Col8a2, Car2, Alx1, Bhlhe22, Igf1, Hgf, LOC313641, Slco1a6, Col5a2, Prox1, Slit2, Col5a1, Thy1, Fzd6, Fmn1, Lama1, Wnt7b, P2rx7, Sfrp1, Col1a2
GO:0051094	positive regulation of developmental process	23	0.014466	23.1114	Msr1, Tnfrsf12a, Ak1, Stat5a, Fst, Clu, Cd276, Igf1, Gja1, Timp2, Prox1, Mif, Pla2g4a, Wnt7b, P2rx7, Serpinf1, Scin, Vnn1, Nos3, Figf, Car2, Dmbt1, Csf1r
GO:0002376	immune system process	44	0.0151943	24.1298	Apobec1, Enpp3, Stat5a, Snca, Ccl9, Klrk1, Sfxn1, Vtn, C1s, Zbtb16, RT1-DOb, Mif, RT1-Bb, Ccl24, Vcam1, Cd48, Tcf21, Vnn1, Cd4, Bcl6, Car2, Spn, RT1-CE1, RT1-CE7, RT1-CE4, RT1-CE13, Cd276, Serping1, RT1-S3, Tinagl1, Tinag, Psmb8, Thy1, RT1-A2, Lat, RT1-A1, P2rx7, Ilf2, Irf7, Irf8, C1rl, Spta1, Tshr, RT1-N3, Wdr46
GO:0006633	fatty acid biosynthetic process	9	0.0156571	24.7703	Scd1, Acsm3, Ptgds, Cyp4a3, Fa2h, Scd, Scd4, Rnpep, Mif
GO:0046364	monosaccharide biosynthetic process	6	0.0158018	24.9695	Gpd1, G6pc, Gne, Fbp1, Chst15, Pck1
GO:0019751	polyol metabolic process	6	0.0158018	24.9695	Slc5a3, Gpd1, Isyna1, Synj2, Ipmk, Pck1
GO:0006690	icosanoid metabolic process	7	0.0159285	25.1436	Pla2g4a, Ptgds, Cyp4a3, Cyp4f1, Hpgd, Rnpep, Mif
GO:0006833	water transport	4	0.0161606	25.4613	Aqp4, Slc14a1, Aqp3, Aqp2
GO:0007512	adult heart development	4	0.0161606	25.4613	Hand2, Adra1b, Gja1, Slc22a5
GO:0009414	response to water deprivation	3	0.0167643	26.2819	Sipa1, Aqp2, Slc14a2
GO:0007167	enzyme linked receptor protein signaling pathway	21	0.017399	27.1355	Erbb3, Stat5a, Fst, Col3a1, Igf1, Fstl1, Hgf, Grem2, Ephb1, Insrr, Epha4, Ptk2b, Col1a2, Igfbp1, Pcsk5, Figf, Hpgd, Dlg2, Gfra2, Cacna1a, Csf1r
GO:0008652	cellular amino acid biosynthetic process	7	0.0175159	27.2917	Shmt2, Mthfr, Dhfr, Ass1, Glud1, Bhmt, Pah
GO:0006775	fat-soluble vitamin metabolic process	6	0.0177234	27.5682	Gc, Cyp24a1, Cyp1a1, Adh1, Cyp26b1, Retsat
GO:0001912	positive regulation of leukocyte mediated cytotoxicity	5	0.0178179	27.6938	RT1-A2, RT1-A1, P2rx7, Cadm1, Stat5a, Klrk1
GO:0022008	neurogenesis	40	0.0188815	29.0931	Erbb3, Tnfrsf12a, Uchl1, Clu, Gja1, Cnp, C1s, Timp2, Mmp2, Ephb1, Mif, Sema5a, Atp2b2, Mcoln3, Ptk2b, Pcsk9, Hhip, Dclk1, Nefm, Dlg2, Nr2f1, Bhlhe22, Ak1, Igf1, Slit1, Gas7, Slit2, Tacc1, Thy1, Notch3, Lama2, Epha4, Wnt7b, Serpinf1, Sema4f, Prdm6, Map2, Id4, Id3, Cacna1a
GO:0051592	response to calcium ion	8	0.0190586	29.3235	Pla2g4a, D2hgdh, P2rx7, Apobec1, Fga, Dusp1, Ptk2b, Aqp2
GO:0014070	response to organic cyclic substance	17	0.0191563	29.4503	Tf, Tacr3, Cyp1a1, Mmp9, Slc22a8, Snca, Cst3, Igf1, Ephx1, Comt, Gstm2, Alas1, P2rx7, Dhfr, Ptk2b, Adra1b, Nos3
GO:0019725	cellular homeostasis	30	0.0196951	30.1461	Tf, Hexb, Snca, Lpar1, Dmpk, Aqp2, Atp2b2, Cd9, Mt1a, Ank2, Slc30a1, Ptk2b, Itgav, Ccr10, Pdilt, Car2, Slc8a1, Aco1, Scd, Fzd2, Adipoq, Lama2, P2rx4, P2rx7, Slc4a11, Agtr1a, F2, Adra1b, Scn8a, Cacna1a
GO:0051181	cofactor transport	4	0.019926	30.4423	Slc25a20, P2rx7, Slc25a29, Slc22a5
GO:0034637	cellular carbohydrate biosynthetic process	8	0.0205994	31.2992	Gpd1, Isyna1, G6pc, Gne, Fbp1, Gys2, Chst15, Pck1
GO:0016051	carbohydrate biosynthetic process	10	0.0215325	32.4702	Gpd1, Isyna1, G6pc, Slc35d1, Gne, Chst11, Fbp1, Gys2, Chst15, Pck1
GO:0010035	response to inorganic substance	20	0.021557	32.5006	Slc8a1, D2hgdh, Apobec1, Gatm, Cyp1a1, Ass1, Cst3, Mmp2, Sod3, Aqp2, Mif, Pla2g4a, P2rx7, Mt1a, Fga, Dusp1, Ptk2b, Ddx19a, Nos3, Car2
GO:0007154	cell communication	33	0.0217566	32.7486	Cyp24a1, Uchl1, Hexb, Snca, Sipa1, Snx7, Gja1, Cacnb2, Comt, Grem1, Ephb1, Dmpk, Aqp2, Cd9, Ank2, Pcsk9, Gpc1, Dlg2, Lphn1, Slc8a1, Scd, Maob, Fzd2, Hgf, Gjb2, Lama2, P2rx4, P2rx7, Sfrp2, Sptbn2, Scn8a, Cacna1a, Snx10
GO:0009628	response to abiotic stimulus	27	0.0218079	32.8122	Apobec1, Tacr3, Mmp9, Col3a1, Sipa1, Aqp4, Gja1, Kmo, Mmp2, Mif, Aqp2, Vcam1, Atp2b2, Ptk2b, Krt8, RGD1566085, Myof, Car2, Pdxk, Igf1, Rcan1, Gmpr, Pla2g4a, P2rx7, Dusp1, Dio2, Adra1b, Slc14a2
GO:0009636	response to toxin	8	0.0222248	33.3267	Pdxk, Mt1a, Cyp1a1, Slc22a8, Cst3, Cyp4f1, Ephx2, Ephx1, RGD1566085
GO:0046395	carboxylic acid catabolic process	10	0.0228709	34.1169	Acadsb, Glud1, Pah, Nos3, Kmo, Decr1, Hsd17b4, Hibch, Slc27a2, Adipoq
GO:0000038	very-long-chain fatty acid metabolic process	5	0.0234446	34.8111	Pla2g4a, Cyp4a3, Cyp4f1, Hsd17b4, Slc27a2
GO:0019228	regulation of action potential in neuron	8	0.0239368	35.4012	Lama2, Cd9, P2rx4, P2rx7, Ank2, Scd, Hexb, Scn8a
GO:0010524	positive regulation of calcium ion transport into cytosol	4	0.0241319	35.6337	P2rx4, P2rx7, F2, Thy1
GO:0031290	retinal ganglion cell axon guidance	4	0.0241319	35.6337	Sema4f, Slit1, Slit2, Ephb1
GO:0051480	cytosolic calcium ion homeostasis	11	0.0241381	35.641	Slc8a1, P2rx7, Ptk2b, Agtr1a, Itgav, F2, Ccr10, Adra1b, Fzd2, Lpar1, Cacna1a
GO:0006954	inflammatory response	17	0.0241899	35.7025	Tf, Ass1, Ephx2, Afap1l2, Serping1, C1s, Mif, Vcam1, S1pr3, Lat, P2rx7, Baat, F2, C1rl, Vnn1, Spn, Fn1
GO:0048522	positive regulation of cellular process	89	0.0243922	35.9426	Mef2c, Msr1, Cadm1, Osmr, Mmp9, Stat5a, Snca, Gja1, Vtn, Lpar1, Mmp2, Osr2, Smarcd3, Vnn1, Calcrl, Fam129a, Spn, Alx1, Anapc1, Cyp1a1, Egfl6, Cst3, Arntl, Prox1, Thy1, Ncam1, Fmn1, Serpinf1, Agtr1a, Scin, F2, Nek6, Tf, Tnfrsf12a, Glud1, Clu, Klrk1, Afap1l2, Comt, Zbtb16, Timp2, Mif, Vcam1, Tcf21, Npas2, Ddx19a, Hand2, Ptk2b, Smoc1, Itgav, Pcsk9, Bcl6, Cd4, Tcf4, Etv5, Phlda3, Figf, Car2, Phlda1, …
GO:0009968	negative regulation of signal transduction	16	0.0249221	36.5672	P2rx7, Lrp1, Sfrp1, Erbb3, Rgs4, Chst11, Igf1, Bcl6, Hhip, Timp2, Grem1, Frzb, Phlda3, Adipoq, Igfbp5, Thy1
GO:0055066	di-, tri-valent inorganic cation homeostasis	17	0.0251176	36.7962	Tf, Slc8a1, Aco1, Hexb, Lpar1, Fzd2, Atp2b2, P2rx7, Mt1a, Agtr1a, Ptk2b, Slc30a1, Itgav, F2, Ccr10, Adra1b, Cacna1a
GO:0007610	behavior	28	0.0255186	37.2634	Enpp2, Adcy5, Glud1, Hexb, Snca, Uchl1, Cnp, Comt, Mif, Ccl24, Atp2b2, Npas2, Mcoln3, Adh1, Ccr10, Grpr, Slc22a5, Cst3, Igf1, Slit2, Epha4, Ptgds, Serpinf1, Agtr1a, Adra1b, Scn8a, Tshr, Cacna1a
GO:0006979	response to oxidative stress	15	0.025534	37.2813	Slc8a1, Gatm, Abcb11, Mmp9, Snca, Clu, Cst3, Mmp2, Sod3, Gpx2, Hao1, Pla2g4a, Dusp1, Ptk2b, Car3
GO:0044271	nitrogen compound biosynthetic process	23	0.0256535	37.4199	Tcirg1, Gucy2g, Odc1, Shmt2, Ass1, Adcy5, Glud1, Atp10a, Snca, Kmo, Pah, Agmat, Atp2b2, P2rx4, Alas1, Mthfr, Dhfr, Bhmt, Nos3, Spta1, Guca2b, Nt5e, Sptb
GO:0010811	positive regulation of cell-substrate adhesion	5	0.026618	38.5278	Egfl6, Smoc1, Nid1, Vtn, Emilin1
GO:0019319	hexose biosynthetic process	5	0.026618	38.5278	Gpd1, G6pc, Fbp1, Chst15, Pck1
GO:0006970	response to osmotic stress	6	0.0269305	38.8828	Apobec1, Tacr3, Ptk2b, Aqp4, Kmo, Aqp2
GO:0006520	cellular amino acid metabolic process	16	0.0269396	38.8931	Shmt2, Ass1, Glud1, Stat5a, Kmo, Pah, Vars, Hpdl, Mthfr, Dhfr, Bhmt, Nos3, Hibch, Oat, Wdr46, Cacna1a
GO:0002683	negative regulation of immune system process	9	0.0269922	38.9527	Gpx2, RT1-A2, RT1-A1, Col3a1, Cd276, Bcl6, Serping1, Grem1, Spn, Thy1
GO:0008361	regulation of cell size	15	0.0276965	39.7448	Tnfrsf12a, Mmp9, Igf1, Grem1, Mmp2, Rerg, Atp2b2, Dab2, Sema4f, Ptk2b, Adra1b, Bcl6, Igfbp1, Dclk1, Cacna1a
GO:0031099	regeneration	11	0.0282822	40.3961	Notch3, Fga, Gatm, Apoh, Igf1, Gja1, Igfbp1, Hgf, Slco1a6, Mmp2, Dmbt1
GO:0032496	response to lipopolysaccharide	11	0.0282822	40.3961	Pla2g4a, P2rx7, Ass1, Cyp1a1, Mmp9, Csf2rb, Igf1, Nos3, Comt, Aqp2, Mif
GO:0051707	response to other organism	19	0.0285573	40.6997	Lyz2, Apobec1, Cyp1a1, Ass1, Mmp9, Igf1, Comt, Aqp2, Mif, Gpx2, Pla2g4a, P2rx7, Irf7, Irf8, Krt8, Csf2rb, Nos3, Mx2, Spn
GO:0030195	negative regulation of blood coagulation	4	0.0287782	40.9423	F2, Apoh, Anxa2, Proc
GO:0006020	inositol metabolic process	4	0.0287782	40.9423	Slc5a3, Isyna1, Synj2, Ipmk
GO:0043434	response to peptide hormone stimulus	17	0.0287936	40.9593	Apobec1, Gatm, Ass1, Erbb3, Stat5a, Fbp1, Gja1, Cftr, Ptprn, Aqp2, Pck1, Mif, Retn, Pcsk9, Nos3, Igfbp1, Lrp5
GO:0048514	blood vessel morphogenesis	15	0.0288271	40.996	Mef2c, Gja1, Mmp2, Prox1, Slit2, Anxa2, Thy1, Sema5a, Hand2, Ptk2b, Itgav, Adra1b, Nos3, Figf, Angpt2
GO:0045768	positive regulation of anti-apoptosis	5	0.030036	42.3067	Pdxk, Lrp1, Dusp1, Ptk2b, Igf1, RGD1566085
GO:0007204	elevation of cytosolic calcium ion concentration	10	0.0304639	42.764	Slc8a1, P2rx7, Ptk2b, Agtr1a, Itgav, Ccr10, Adra1b, Fzd2, Lpar1, Cacna1a
GO:0006812	cation transport	31	0.0323965	44.7872	Slc5a3, Slc39a14, Slc38a4, Tf, Slc5a2, Steap4, Scn1b, Slc9a2, Cacnb2, Sfxn1, Atp2b2, Slc25a20, Slc30a1, Slc39a8, Slc4a7, Slc30a2, Slc22a5, Tcirg1, Slc12a8, Slc8a1, Slc22a8, Slc10a2, Kcnj5, P2rx4, P2rx7, Slc4a11, Slc17a1, Slc13a1, Slc13a2, Scn8a, Cacna1a
GO:0010810	regulation of cell-substrate adhesion	6	0.0324933	44.8867	Egfl6, Smoc1, Bcl6, Nid1, Vtn, Emilin1
GO:0048608	reproductive structure development	13	0.0326858	45.0842	Tcf21, Pla2g4a, Sfrp1, Osr1, Stat5a, Fst, Cst3, Igf1, Nos3, Hsd17b4, Slc22a5, Mmp2, Lfng
GO:0043206	fibril organization	3	0.0332568	45.6659	Col3a1, Cst3, Col5a1
GO:0043588	skin development	5	0.0337013	46.1147	Col3a1, Col1a2, Col5a2, Col5a1, Mif
GO:0015758	glucose transport	5	0.0337013	46.1147	Slc5a2, G6pc, Slc2a5, Slc2a4, Fabp5
GO:0006829	zinc ion transport	4	0.0338619	46.276	Slc39a14, Slc30a1, Slc39a8, Slc30a2
GO:0009651	response to salt stress	4	0.0338619	46.276	Tacr3, Aqp4, Kmo, Aqp2
GO:0008015	blood circulation	13	0.0341153	46.5296	Tacr3, Ephx2, Cftr, Adipoq, Aqp2, Mif, P2rx4, Agtr1a, Adra1b, Col1a2, Nos3, Guca2b, Pcsk5
GO:0000041	transition metal ion transport	7	0.0342285	46.6425	Steap4, Slc39a14, Tf, Slc30a1, Slc39a8, Sfxn1, Slc30a2
GO:0006869	lipid transport	11	0.0345627	46.9745	Slc25a20, P2rx7, Msr1, Gulp1, Pctp, Atp10a, Apoh, Cftr, Apol11a, Slc27a2, Scp2
GO:0051128	regulation of cellular component organization	26	0.0352099	47.612	Tnfrsf12a, Snca, Clu, Mif, Pacsin1, Pcsk9, Nefm, Fn1, Hip1, Ccdc88a, Cst3, Rufy1, Igf1, Prox1, Adipoq, Gas7, Col5a1, Thy1, Fmn1, Pla2g4a, P2rx7, Sema4f, Map2, Sptbn2, Nek6, Cacna1a
GO:0003073	regulation of systemic arterial blood pressure	6	0.0355238	47.9186	Agtr1a, Adra1b, Nos3, Pcsk5, Aqp2, Mif
GO:0051899	membrane depolarization	6	0.0355238	47.9186	P2rx4, P2rx7, Snca, Adipoq, Cacna1a, Dmpk
GO:0031589	cell-substrate adhesion	8	0.0361301	48.5059	Sned1, Ptk2b, Tnfrsf12a, Col3a1, Nid1, Vtn, Fn1, Thy1
GO:0003044	regulation of systemic arterial blood pressure mediated by a chemical signal	5	0.0376154	49.9185	Agtr1a, Adra1b, Nos3, Pcsk5, Mif
GO:0035295	tube development	18	0.0377132	50.0101	Igf1, Gja1, Cftr, Grem1, Prox1, Slit2, Fzd6, Sema5a, Tcf21, Lama1, Crispld2, Hand2, Nos3, Hhip, Lox, Pcsk5, Ipmk, Alx1
GO:0001525	angiogenesis	11	0.0380422	50.3176	Sema5a, Ptk2b, Hand2, Itgav, Nos3, Mmp2, Angpt2, Figf, Slit2, Thy1, Anxa2
GO:0045471	response to ethanol	9	0.0385569	50.7948	Alas1, Apobec1, Adh1, Ptk2b, Stat5a, Mmp9, Nos3, Adipoq, Ugt1a1
GO:0015711	organic anion transport	6	0.038723	50.9479	Slc16a1, Slc4a11, Slc26a7, Slc22a7, Slc10a2, Slc21a4
GO:0045596	negative regulation of cell differentiation	16	0.0388822	51.0942	Lmo2, Esrrb, Stat5a, Fst, Igf1, Rcan1, Zbtb16, Adipoq, Thy1, Notch3, Sema4f, Itgav, Prdm6, Bcl6, Id4, Id3
GO:0007169	transmembrane receptor protein tyrosine kinase signaling pathway	15	0.0391208	51.3127	Erbb3, Stat5a, Igf1, Hgf, Ephb1, Insrr, Epha4, Ptk2b, Igfbp1, Figf, Pcsk5, Dlg2, Gfra2, Cacna1a, Csf1r
GO:0051049	regulation of transport	29	0.0391752	51.3625	Cadm1, Erbb3, Glud1, Fst, Snca, Gja1, Mif, Aqp2, Dmpk, Atp2b2, Pacsin1, Itgav, Pcsk9, Nos3, Pde8b, Ros1, Hip1, Slc8a1, Rufy1, Igf1, Adipoq, Thy1, Cadps, P2rx4, Pla2g4a, P2rx7, F2, Sptbn2, Cacna1a
GO:0015669	gas transport	4	0.039378	51.5473	LOC100134871, LOC689064, Aqp4, Hbb, Car2
GO:0007157	heterophilic cell adhesion	4	0.039378	51.5473	Vcam1, Cadm3, Cadm1, Scarf2
GO:0051384	response to glucocorticoid stimulus	11	0.0398697	51.9926	Alpl, Pla2g4a, Ass1, Ptgds, Dusp1, Serpinf1, Pappa, Igf1, Adipoq, Ugt1a1, Mif
GO:0051050	positive regulation of transport	17	0.041039	53.0362	Cadm1, Erbb3, Glud1, Snca, Igf1, Adipoq, Aqp2, Mif, Thy1, Cadps, P2rx4, Atp2b2, Pla2g4a, P2rx7, F2, Pcsk9, Hip1
GO:0006898	receptor-mediated endocytosis	5	0.0417794	53.6859	Dab2, Cubn, Lrp1, Snca, Dnm1
GO:0006732	coenzyme metabolic process	13	0.0419351	53.8215	Gpd1, Pdxk, Aco1, Gstt2, Kmo, Gstt3, Mthfd1l, Mthfr, Baat, Dhfr, Acot12, Vnn1, RGD1566085, Gstp1
GO:0006875	cellular metal ion homeostasis	14	0.0421773	54.0315	Atp2b2, Slc8a1, P2rx7, Mt1a, Ptk2b, Agtr1a, Itgav, F2, Ccr10, Hexb, Adra1b, Fzd2, Lpar1, Cacna1a
GO:0042537	benzene and derivative metabolic process	3	0.0431051	54.828	Gstm4, Cyp1a1, Ugt1a1
GO:0051150	regulation of smooth muscle cell differentiation	3	0.0431051	54.828	Prdm6, Enpp3, Rcan1
GO:0048812	neuron projection morphogenesis	16	0.0431102	54.8324	Erbb3, Clu, Uchl1, Gja1, Cnp, Mmp2, Gas7, Slit1, Slit2, Ephb1, Sema5a, Epha4, Wnt7b, Sema4f, Dclk1, Cacna1a
GO:0040007	growth	16	0.0431102	54.8324	Gatm, Esrrb, Mmp9, Gja1, Igf1, Mmp2, Notch3, G6pc, Fga, Chst11, Adra1b, Igfbp1, Dclk1, Cacna1a, Dmbt1, Igfbp5
GO:0033280	response to vitamin D	4	0.0453192	56.6765	Alpl, Cyp24a1, Pla2g4a, Crym
GO:0007160	cell-matrix adhesion	7	0.0454914	56.8172	Sned1, Ptk2b, Col3a1, Nid1, Vtn, Fn1, Thy1
GO:0009612	response to mechanical stimulus	8	0.0462007	57.3923	Atp2b2, P2rx7, Ptk2b, Mmp9, Igf1, Rcan1, Mmp2, Mif
GO:0048589	developmental growth	11	0.047781	58.6478	Notch3, Fga, Gatm, Esrrb, Chst11, Igf1, Gja1, Igfbp1, Dclk1, Igfbp5, Dmbt1
GO:0006576	biogenic amine metabolic process	9	0.0478775	58.7232	Atp2b2, Odc1, Enpp6, Snca, Kmo, Comt, Slc22a5, Agmat, Fabp5
GO:0008344	adult locomotory behavior	7	0.0486273	59.3056	Epha4, Snca, Uchl1, Cnp, Scn8a, Tshr, Cacna1a
GO:0006874	cellular calcium ion homeostasis	13	0.0490312	59.6161	Atp2b2, Slc8a1, P2rx7, Ptk2b, Agtr1a, Itgav, F2, Ccr10, Hexb, Adra1b, Fzd2, Lpar1, Cacna1a
