# Supplementary material for: The gene-expression profile of renal medulla in ISIAH rats with inherited stress-induced arterial hypertension
Source: BMC Genet. 2016 Dec 22;17(Suppl 3):151. doi: 10.1186/s12863-016-0462-6 (PMC5249016; doi:10.1186/s12863-016-0462-6)
Supplement: Additional file 5: — Differentially expressed genes related to Gene Ontlogy (GO) terms for biological processes in the renal medulla of 3-month old ISIAH and WAG male rats. (XLS 160 kb) [file 12863_2016_462_MOESM5_ESM.xls]

## Sheet: Лист1
Additional file_5. Differentially expressed genes related to Gene Ontlogy (GO) terms for biological processes in the renal medulla of 3-month old ISIAH and WAG male rats
* - according to the analysis within the Rat Genome Database (http://rgd.mcw.edu/)
ISIAH and WAG – rat strains used in the study.
				DEGs associated with *
gene symbol	NCBI gene ID	log2(fold_change) ISIAH/WAG	gene definition	hypertension	kidney diseases
		oxidation reduction
Acad9	294973	0.642109	acyl-CoA dehydrogenase family, member 9
Acadsb	25618	-1.57906	acyl-CoA dehydrogenase, short/branched chain
Adh1	24172	0.768614	alcohol dehydrogenase 1 (class I)
Adhfe1	362474	0.75624	alcohol dehydrogenase, iron containing, 1
Akr1b10	296972	1.8798	aldo-keto reductase family 1, member B10 (aldose reductase)
Akr1b8	286921	3.69942	aldo-keto reductase family 1, member B8
Ank2	362036	-0.603399	ankyrin 2, neuronal
Aox1	54349	-1.72903	aldehyde oxidase 1
Blvra	116599	0.75087	biliverdin reductase A
Chdh	290551	-0.50335	choline dehydrogenase
Cyp1a1	24296	-0.513516	cytochrome P450, family 1, subfamily a, polypeptide 1	Cyp1a1	Cyp1a1
Cyp24a1	25279	-2.87196	cytochrome P450, family 24, subfamily a, polypeptide 1
Cyp2c24	499353	expression was detected only in WAG rats	cytochrome P450, family 2, subfamily c, polypeptide 24
Cyp2e1	25086	0.785573	cytochrome P450, family 2, subfamily e, polypeptide 1
Cyp4a3	298423	0.524039	cytochrome P450, family 4, subfamily a, polypeptide 3		Cyp4a3
Cyp4f1	56266	0.59763	cytochrome P450, family 4, subfamily f, polypeptide 1	Cyp4f1
D2hgdh	301624	-0.548005	D-2-hydroxyglutarate dehydrogenase
Decr1	117543	0.612185	2,4-dienoyl CoA reductase 1, mitochondrial
Dhfr	24312	-1.26831	dihydrofolate reductase
Dio2	65162	-2.56335	deiodinase, iodothyronine, type II	Dio2
Egln3	54702	-0.765574	egl-9 family hypoxia-inducible factor 3
Ero1lb	364755	-0.594062	ERO1-like beta (S, cerevisiae)
Fa2h	307855	-0.509623	fatty acid 2-hydroxylase
Glud1	24399	0.566098	glutamate dehydrogenase 1
Gmpr	117533	-0.531001	guanosine monophosphate reductase
Gpd1	60666	0.441668	glycerol-3-phosphate dehydrogenase 1 (soluble)
Gpx2	29326	1.47898	glutathione peroxidase 2
Hao1	311446	-1.60231	hydroxyacid oxidase (glycolate oxidase) 1		Hao1
Hpgd	79242	3.52419	hydroxyprostaglandin dehydrogenase 15 (NAD)
Hsd17b1	25322	1.8932	hydroxysteroid (17-beta) dehydrogenase 1
Hsd17b4	79244	0.520624	hydroxysteroid (17-beta) dehydrogenase 4	Hsd17b4
Kmo	59113	-0.604372	kynurenine 3-monooxygenase (kynurenine 3-hydroxylase)
Lox	24914	-0.806381	lysyl oxidase	Lox
Loxl2	290350	-0.699937	lysyl oxidase-like 2
Loxl4	309380	-0.748829	lysyl oxidase-like 4
Maob	25750	0.665281	monoamine oxidase B
Msrb2	361286	0.482581	methionine sulfoxide reductase B2
Mthfr	362657	0.492781	methylenetetrahydrofolate reductase (NAD(P)H)	Mthfr	Mthfr
Ndufa10l1	316632	1.34426	NADH dehydrogenase (ubiquinone) 1 alpha subcomplex 10-like 1
Nos3	24600	-0.551026	nitric oxide synthase 3, endothelial cell	Nos3	Nos3
Nox4	85431	0.502982	NADPH oxidase 4	Nox4	Nox4
Pah	24616	0.56974	phenylalanine hydroxylase
Pyroxd2	309381	-1.00243	pyridine nucleotide-disulphide oxidoreductase domain 2
Rcn3	494125	-0.5351	reticulocalbin 3, EF-hand calcium binding domain
Retsat	246298	2.05336	retinol saturase (all trans retinol 13,14 reductase)
RGD1304982	289138	0.709407	similar to RIKEN cDNA 2810025M15
RGD1564865	498789	1.09064	similar to 20-alpha-hydroxysteroid dehydrogenase
Scd	83792	0.492658	stearoyl-CoA desaturase (delta-9-desaturase)
Scd1	246074	1.34286	stearoyl-Coenzyme A desaturase 1
Scd4	499358	-1.36302	stearoyl-coenzyme A desaturase 4
Slc14a1	54301	-0.96673	solute carrier family 14 (urea transporter), member 1
Slc14a2	54302	-1.19292	solute carrier family 14 (urea transporter), member 2
Snca	29219	0.732187	synuclein, alpha (non A4 component of amyloid precursor)
Sod3	25352	0.562663	superoxide dismutase 3, extracellular	Sod3	Sod3
Sqrdl	691966	-0.898046	sulfide quinone reductase-like (yeast)
Steap4	499991	-0.713116	STEAP family member 4
Tyw1	304423	0.588182	tRNA-yW synthesizing protein 1 homolog (S, cerevisiae)
Vat1	287721	0.69784	vesicle amine transport 1
		response to external stimulus
Adh1	24172	0.768614	alcohol dehydrogenase 1 (class I)
Adipoq	246253	1.17309	adiponectin, C1Q and collagen domain containing	Adipoq	Adipoq
Afap1l2	292130	-0.599795	actin filament associated protein 1-like 2
Alpl	25586	0.531946	alkaline phosphatase, liver/bone/kidney		Alpl
Apoh	287774	-1.52377	apolipoprotein H (beta-2-glycoprotein I)		Apoh
Aqp2	25386	-0.467689	aquaporin 2 (collecting duct)	Aqp2	Aqp2
Aqp3	65133	-0.767201	aquaporin 3
Ass1	25698	0.593265	argininosuccinate synthase 1
Atp2b2	24215	-0.76595	ATPase, Ca++ transporting, plasma membrane 2
Baat	29725	0.784346	bile acid CoA: amino acid N-acyltransferase (glycine N-choloyltransferase)		Baat
Bhlhe41	117095	-0.500402	basic helix-loop-helix family, member e41
C1rl	408246	-1.05729	complement component 1, r subcomponent-like
C1s	192262	-0.818128	complement component 1, s subcomponent
Cacna1a	25398	1.29695	calcium channel, voltage-dependent, P/Q type, alpha 1A subunit
Ccl24	288593	-1.3569	chemokine (C-C motif) ligand 24
Ccr10	363682	0.784189	chemokine (C-C motif) receptor 10
Clu	24854	-0.798561	clusterin	Clu	Clu
Col3a1	84032	-0.639776	collagen, type III, alpha 1		Col3a1
Col5a1	85490	-0.580901	collagen, type V, alpha 1
Crym	117024	0.515865	crystallin, mu
Cst3	25307	-0.502018	cystatin C	Cst3	Cst3
Cubn	80848	0.678998	cubilin (intrinsic factor-cobalamin receptor)		Cubn
Cyp1a1	24296	-0.513516	cytochrome P450, family 1, subfamily a, polypeptide 1	Cyp1a1	Cyp1a1
Cyp24a1	25279	-2.87196	cytochrome P450, family 24, subfamily a, polypeptide 1
Dmbt1	170568	1.48128	deleted in malignant brain tumors 1
Dusp1	114856	-0.709518	dual specificity phosphatase 1	Dusp1	Dusp1
Enpp2	84050	0.67619	ectonucleotide pyrophosphatase/phosphodiesterase 2
Ephx2	65030	4.52071	epoxide hydrolase 2, cytoplasmic	Ephx2	Ephx2
Erbb3	29496	0.47076	v-erb-b2 avian erythroblastic leukemia viral oncogene homolog 3
F2	29251	-0.934138	coagulation factor II	F2	F2
Fabp5	140868	-0.73043	fatty acid binding protein 5, epidermal
Fga	361969	0.848414	fibrinogen alpha chain		Fga
Fn1	25661	-0.979632	fibronectin 1	Fn1	Fn1
G6pc	25634	0.691661	glucose-6-phosphatase, catalytic subunit
Gatm	81660	0.858628	glycine amidinotransferase (L-arginine:glycine amidinotransferase)		Gatm
Gja1	24392	0.990481	gap junction protein, alpha 1	Gja1	Gja1
Id3	25585	-0.500901	inhibitor of DNA binding 3
Igf1	24482	-0.748697	insulin-like growth factor 1	Igf1	Igf1
Igfbp1	25685	1.25526	insulin-like growth factor binding protein 1		Igfbp1
Lat	81511	-1.35325	linker for activation of T cells
Lox	24914	-0.806381	lysyl oxidase	Lox
Mif	81683	0.553633	macrophage migration inhibitory factor (glycosylation-inhibiting factor)	Mif	Mif
Mmp2	81686	-0.539256	matrix metallopeptidase 2	Mmp2	Mmp2
Mmp9	81687	-1.99725	matrix metallopeptidase 9	Mmp9	Mmp9
Notch3	56761	-0.498503	notch 3
P2rx7	29665	-2.58081	purinergic receptor P2X, ligand-gated ion channel, 7
Pcsk9	298296	-1.82481	proprotein convertase subtilisin/kexin type 9
Pdxk	83578	0.598005	pyridoxal (pyridoxine, vitamin B6) kinase
Pecam1	29583	-0.446825	platelet/endothelial cell adhesion molecule 1	Pecam1	Pecam1
Pla2g4a	24653	-0.691909	phospholipase A2, group IVA (cytosolic, calcium-dependent)		Pla2g4a
Proc	25268	-0.481793	protein C
Ptk2b	50646	-0.787283	protein tyrosine kinase 2 beta	Ptk2b	Ptk2b
Rcan1	266766	-0.575583	regulator of calcineurin 1
RGD1566085	361819	1.25487	pyridoxal kinase-like
S1pr3	306792	-0.529873	sphingosine-1-phosphate receptor 3
Serpinc1	304917	2.66885	serpin peptidase inhibitor, clade C (antithrombin), member 1
Serpinf1	287526	-2.09752	serpin peptidase inhibitor, clade F (alpha-2 antiplasmin, pigment epithelium derived factor), member 1		Serpinf1
Serping1	295703	0.555773	serpin peptidase inhibitor, clade G (C1 inhibitor), member 1		Serping1
Sfrp2	310552	-1.243	secreted frizzled-related protein 2
Sipa1	361710	-0.609215	signal-induced proliferation-associated 1
Slc6a19	664630	0.481237	solute carrier family 6 (neutral amino acid transporter), member 19	Slc6a19	Slc6a19
Slc8a1	29715	0.526345	solute carrier family 8 (sodium/calcium exchanger), member 1	Slc8a1
Slit2	360272	0.449561	slit homolog 2 (Drosophila)		Slit2
Spn	24796	0.565414	sialophorin
Stat5a	24918	0.628598	signal transducer and activator of transcription 5A
Tf	24825	-1.42523	transferrin	Tf	Tf
Ugt1a1	24861	0.659654	UDP glucuronosyltransferase 1 family, polypeptide A1
Vcam1	25361	-0.861656	vascular cell adhesion molecule 1	Vcam1	Vcam1
Vnn1	29142	0.602993	vanin 1
Zfp354a	24522	0.575938	zinc finger protein 354A
		lipid metabolic process
Acaa2	170465	0.722368	acetyl-CoA acyltransferase 2
Acadsb	25618	-1.57906	acyl-CoA dehydrogenase, short/branched chain
Acot12	170570	1.08845	acyl-CoA thioesterase 12
Acsm3	24763	3.40205	acyl-CoA synthetase medium-chain family member 3	Acsm3	Acsm3
Acsm5	361637	2.59656	acyl-CoA synthetase medium-chain family member 5
Adh1	24172	0.768614	alcohol dehydrogenase 1 (class I)
Adipoq	246253	1.17309	adiponectin, C1Q and collagen domain containing	Adipoq	Adipoq
Amacr	25284	0.495178	alpha-methylacyl-CoA racemase		Amacr
Apoh	287774	-1.52377	apolipoprotein H (beta-2-glycoprotein I)		Apoh
Asah2	114104	-0.840834	N-acylsphingosine amidohydrolase (non-lysosomal ceramidase) 2
Baat	29725	0.784346	bile acid CoA: amino acid N-acyltransferase (glycine N-choloyltransferase)		Baat
Cftr	24255	-1.2206	cystic fibrosis transmembrane conductance regulator		Cftr
Comt	24267	-0.670597	catechol-O-methyltransferase	Comt	Comt
Cubn	80848	0.678998	cubilin (intrinsic factor-cobalamin receptor)		Cubn
Cyp1a1	24296	-0.513516	cytochrome P450, family 1, subfamily a, polypeptide 1	Cyp1a1	Cyp1a1
Cyp24a1	25279	-2.87196	cytochrome P450, family 24, subfamily a, polypeptide 1
Cyp26b1	312495	0.990176	cytochrome P450, family 26, subfamily b, polypeptide 1
Cyp4a3	298423	0.524039	cytochrome P450, family 4, subfamily a, polypeptide 3		Cyp4a3
Cyp4f1	56266	0.59763	cytochrome P450, family 4, subfamily f, polypeptide 1	Cyp4f1
Decr1	117543	0.612185	2,4-dienoyl CoA reductase 1, mitochondrial
Ebpl	361054	0.879377	emopamil binding protein-like
Enpp2	84050	0.67619	ectonucleotide pyrophosphatase/phosphodiesterase 2
Enpp6	306460	2.46531	ectonucleotide pyrophosphatase/phosphodiesterase 6
Ephx2	65030	4.52071	epoxide hydrolase 2, cytoplasmic	Ephx2	Ephx2
Fa2h	307855	-0.509623	fatty acid 2-hydroxylase
Fabp5	140868	-0.73043	fatty acid binding protein 5, epidermal
G6pc	25634	0.691661	glucose-6-phosphatase, catalytic subunit
Gc	24384	-1.73517	group specific component
Gne	114711	-0.506634	glucosamine (UDP-N-acetyl)-2-epimerase/N-acetylmannosamine kinase
Gpd1	60666	0.441668	glycerol-3-phosphate dehydrogenase 1 (soluble)
Gtpbp4	114300	3.00648	GTP binding protein 4		Gtpbp4
Hexb	294673	1.21406	hexosaminidase B
Hpgd	79242	3.52419	hydroxyprostaglandin dehydrogenase 15 (NAD)
Hsd17b1	25322	1.8932	hydroxysteroid (17-beta) dehydrogenase 1
Hsd17b4	79244	0.520624	hydroxysteroid (17-beta) dehydrogenase 4	Hsd17b4
Iah1	298917	0.476788	isoamyl acetate-hydrolyzing esterase 1 homolog (S, cerevisiae)
Idi2	502143	2.67648	isopentenyl-diphosphate delta isomerase 2
Isyna1	290651	-0.519973	inositol-3-phosphate synthase 1
LOC299312	299312	0.950943	nucleolar GTP-binding protein 1-like
Mboat2	313997	-1.46269	membrane bound O-acyltransferase domain containing 2
Mif	81683	0.553633	macrophage migration inhibitory factor (glycosylation-inhibiting factor)	Mif	Mif
P2rx7	29665	-2.58081	purinergic receptor P2X, ligand-gated ion channel, 7
Pck1	362282	0.578664	phosphoenolpyruvate carboxykinase 1 (soluble)
Pcsk9	298296	-1.82481	proprotein convertase subtilisin/kexin type 9
Pctp	29510	0.674548	phosphatidylcholine transfer protein
Pla2g4a	24653	-0.691909	phospholipase A2, group IVA (cytosolic, calcium-dependent)		Pla2g4a
Pnpla3	362972	0.522428	patatin-like phospholipase domain containing 3
Ptgds	25526	-0.779862	prostaglandin D2 synthase (brain)	Ptgds	Ptgds
Retsat	246298	2.05336	retinol saturase (all trans retinol 13,14 reductase)
Rnpep	81761	-0.473531	arginyl aminopeptidase (aminopeptidase B)	Rnpep
Scd	83792	0.492658	stearoyl-CoA desaturase (delta-9-desaturase)
Scd1	246074	1.34286	stearoyl-Coenzyme A desaturase 1
Scd4	499358	-1.36302	stearoyl-coenzyme A desaturase 4
Slc10a2	29500	-4.40083	solute carrier family 10 (sodium/bile acid cotransporter), member 2
Slc27a2	65192	0.672066	solute carrier family 27 (fatty acid transporter), member 2
Smpdl3a	294422	-0.5594	sphingomyelin phosphodiesterase, acid-like 3A
Snca	29219	0.732187	synuclein, alpha (non A4 component of amyloid precursor)
Stat5a	24918	0.628598	signal transducer and activator of transcription 5A
Sult1b1	64305	0.474247	sulfotransferase family, cytosolic, 1B, member 1
Sult4a1	58953	-1.02397	sulfotransferase family 4A, member 1
Synj2	84018	-0.664032	synaptojanin 2
		response to hormone stimulus
Abcb11	83569	1.71239	ATP-binding cassette, subfamily B (MDR/TAP), member 11
Adcy5	64532	-0.604841	adenylate cyclase 5
Adh1	24172	0.768614	alcohol dehydrogenase 1 (class I)
Adipoq	246253	1.17309	adiponectin, C1Q and collagen domain containing	Adipoq	Adipoq
Adra1b	24173	-1.30762	adrenoceptor alpha 1B	Adra1b
Agtr1a	24180	-0.468295	angiotensin II receptor, type 1a	Agtr1a	Agtr1a
Alpl	25586	0.531946	alkaline phosphatase, liver/bone/kidney		Alpl
Apobec1	25383	-1.68765	apolipoprotein B mRNA editing enzyme, catalytic polypeptide 10
Aqp2	25386	-0.467689	aquaporin 2 (collecting duct)	Aqp2	Aqp2
Ass1	25698	0.593265	argininosuccinate synthase 1
Car2	54231	0.53315	carbonic anhydrase 2		Car2
Cftr	24255	-1.2206	cystic fibrosis transmembrane conductance regulator		Cftr
Crym	117024	0.515865	crystallin, mu
Cst3	25307	-0.502018	cystatin C	Cst3	Cst3
Cyp4a3	298423	0.524039	cytochrome P450, family 4, subfamily a, polypeptide 3		Cyp4a3
Dmbt1	170568	1.48128	deleted in malignant brain tumors 1
Dusp1	114856	-0.709518	dual specificity phosphatase 1	Dusp1	Dusp1
Erbb3	29496	0.47076	v-erb-b2 avian erythroblastic leukemia viral oncogene homolog 3
Fbp1	24362	0.70045	fructose-1,6-bisphosphatase 1
Gatm	81660	0.858628	glycine amidinotransferase (L-arginine:glycine amidinotransferase)		Gatm
Gja1	24392	0.990481	gap junction protein, alpha 1	Gja1	Gja1
Gstm4	499689	-1.13089	glutathione S-transferase mu 4
Igf1	24482	-0.748697	insulin-like growth factor 1	Igf1	Igf1
Igfbp1	25685	1.25526	insulin-like growth factor binding protein 1		Igfbp1
Krt19	360626	4.1837	keratin 19
Lox	24914	-0.806381	lysyl oxidase	Lox
Lrp5	293649	-0.474768	low density lipoprotein receptor-related protein 5		Lrp5
Mif	81683	0.553633	macrophage migration inhibitory factor (glycosylation-inhibiting factor)	Mif	Mif
Mmp2	81686	-0.539256	matrix metallopeptidase 2	Mmp2	Mmp2
Nos3	24600	-0.551026	nitric oxide synthase 3, endothelial cell	Nos3	Nos3
Pappa	313262	-0.677886	pregnancy-associated plasma protein A	Pappa
Pck1	362282	0.578664	phosphoenolpyruvate carboxykinase 1 (soluble)
Pcsk9	298296	-1.82481	proprotein convertase subtilisin/kexin type 9
Pdxk	83578	0.598005	pyridoxal (pyridoxine, vitamin B6) kinase
Pla2g4a	24653	-0.691909	phospholipase A2, group IVA (cytosolic, calcium-dependent)		Pla2g4a
Ptgds	25526	-0.779862	prostaglandin D2 synthase (brain)	Ptgds	Ptgds
Ptk2b	50646	-0.787283	protein tyrosine kinase 2 beta	Ptk2b	Ptk2b
Ptprn	116660	0.788802	protein tyrosine phosphatase, receptor type, N
Rcan1	266766	-0.575583	regulator of calcineurin 1
Rerg	502916	-0.836165	RAS-like, estrogen-regulated, growth-inhibitor
Retn	246250	expression was detected only in ISIAH rats	resistin	Retn	Retn
RGD1566085	361819	1.25487	pyridoxal kinase-like
Serpinf1	287526	-2.09752	serpin peptidase inhibitor, clade F (alpha-2 antiplasmin, pigment epithelium derived factor), member 1		Serpinf1
Stat5a	24918	0.628598	signal transducer and activator of transcription 5A
Tacr3	24808	-1.21867	tachykinin receptor 3	Tacr3
Ugt1a1	24861	0.659654	UDP glucuronosyltransferase 1 family, polypeptide A1
		response to steroid hormone stimulus
Abcb11	83569	1.71239	ATP-binding cassette, subfamily B (MDR/TAP), member 11
Adh1	24172	0.768614	alcohol dehydrogenase 1 (class I)
Adipoq	246253	1.17309	adiponectin, C1Q and collagen domain containing	Adipoq	Adipoq
Adra1b	24173	-1.30762	adrenoceptor alpha 1B	Adra1b
Agtr1a	24180	-0.468295	angiotensin II receptor, type 1a	Agtr1a	Agtr1a
Alpl	25586	0.531946	alkaline phosphatase, liver/bone/kidney		Alpl
Ass1	25698	0.593265	argininosuccinate synthase 1
Car2	54231	0.53315	carbonic anhydrase 2		Car2
Cftr	24255	-1.2206	cystic fibrosis transmembrane conductance regulator		Cftr
Cst3	25307	-0.502018	cystatin C	Cst3	Cst3
Dmbt1	170568	1.48128	deleted in malignant brain tumors 1
Dusp1	114856	-0.709518	dual specificity phosphatase 1	Dusp1	Dusp1
Gstm4	499689	-1.13089	glutathione S-transferase mu 4
Igf1	24482	-0.748697	insulin-like growth factor 1	Igf1	Igf1
Krt19	360626	4.1837	keratin 19
Lox	24914	-0.806381	lysyl oxidase	Lox
Mif	81683	0.553633	macrophage migration inhibitory factor (glycosylation-inhibiting factor)	Mif	Mif
Mmp2	81686	-0.539256	matrix metallopeptidase 2	Mmp2	Mmp2
Nos3	24600	-0.551026	nitric oxide synthase 3, endothelial cell	Nos3	Nos3
Pappa	313262	-0.677886	pregnancy-associated plasma protein A	Pappa
Pdxk	83578	0.598005	pyridoxal (pyridoxine, vitamin B6) kinase
Pla2g4a	24653	-0.691909	phospholipase A2, group IVA (cytosolic, calcium-dependent)		Pla2g4a
Ptgds	25526	-0.779862	prostaglandin D2 synthase (brain)	Ptgds	Ptgds
Ptprn	116660	0.788802	protein tyrosine phosphatase, receptor type, N
Rcan1	266766	-0.575583	regulator of calcineurin 1
RGD1566085	361819	1.25487	pyridoxal kinase-like
Serpinf1	287526	-2.09752	serpin peptidase inhibitor, clade F (alpha-2 antiplasmin, pigment epithelium derived factor), member 1		Serpinf1
Tacr3	24808	-1.21867	tachykinin receptor 3	Tacr3
Ugt1a1	24861	0.659654	UDP glucuronosyltransferase 1 family, polypeptide A1
		transport
Abcb11	83569	1.71239	ATP-binding cassette, subfamily B (MDR/TAP), member 11
Adhfe1	362474	0.75624	alcohol dehydrogenase, iron containing, 1
Agtr1a	24180	-0.468295	angiotensin II receptor, type 1a	Agtr1a	Agtr1a
Anxa2	56611	-0.453203	annexin A2		Anxa2
Apobec1	25383	-1.68765	apolipoprotein B mRNA editing enzyme, catalytic polypeptide 10
Apoh	287774	-1.52377	apolipoprotein H (beta-2-glycoprotein I)		Apoh
Apol11a	300060	-1.56261	apolipoprotein L 11a
Aqp2	25386	-0.467689	aquaporin 2 (collecting duct)	Aqp2	Aqp2
Aqp3	65133	-0.767201	aquaporin 3
Aqp4	25293	-0.592094	aquaporin 4	Aqp4
Arc	54323	-1.69556	activity-regulated cytoskeleton-associated protein
Arntl	29657	-1.00757	aryl hydrocarbon receptor nuclear translocator-like
Asgr2	29403	-2.01435	asialoglycoprotein receptor 2
Atp10a	365266	-0.637898	ATPase, class V, type 10A
Atp2b2	24215	-0.76595	ATPase, Ca++ transporting, plasma membrane 2
Bcl6	303836	-2.01677	B-cell CLL/lymphoma 6
Cacna1a	25398	1.29695	calcium channel, voltage-dependent, P/Q type, alpha 1A subunit
Cacnb2	116600	-0.922485	calcium channel, voltage-dependent, beta 2 subunit1
Cadps	26989	-2.35123	Ca++-dependent secretion activator
Car2	54231	0.53315	carbonic anhydrase 2		Car2
Cftr	24255	-1.2206	cystic fibrosis transmembrane conductance regulator		Cftr
Clic2	294141	-0.574386	chloride intracellular channel 2
Crym	117024	0.515865	crystallin, mu
Cubn	80848	0.678998	cubilin (intrinsic factor-cobalamin receptor)		Cubn
Dab2	79128	0.487219	disabled 2, mitogen-responsive phosphoprotein
Dmbt1	170568	1.48128	deleted in malignant brain tumors 1
Dnm1	140694	-0.559278	dynamin 1
Dnm3	171574	-1.30215	dynamin 3
Ehd2	361512	-0.579696	EH-domain containing 2
Fa2h	307855	-0.509623	fatty acid 2-hydroxylase
Fabp5	140868	-0.73043	fatty acid binding protein 5, epidermal
G6pc	25634	0.691661	glucose-6-phosphatase, catalytic subunit
Gc	24384	-1.73517	group specific component
Gja1	24392	0.990481	gap junction protein, alpha 1	Gja1	Gja1
Guca2b	64055	2.02505	guanylate cyclase activator 2B
Gulp1	314543	-0.601744	GULP, engulfment adaptor PTB domain containing 1
Hbb	24440	-0.678763	hemoglobin, beta
Hip1	192154	-0.552655	huntingtin interacting protein 1
Irf8	292060	-0.575878	interferon regulatory factor 8
Itgav	296456	-0.603021	integrin, alpha V	Itgav
Kcnj5	29713	-3.22786	potassium inwardly-rectifying channel, subfamily J, member 5
Lat	81511	-1.35325	linker for activation of T cells
LOC100134871	100134871	2.7189	beta globin minor gene
LOC360919	360919	0.709222	similar to alpha-fetoprotein
LOC361914	361914	-1.48193	similar to solute carrier family 7 (cationic amino acid transporter, y+ system), member 12
LOC688389	688389	0.691591	solute carrier family 7 member 13-like
LOC689064	689064	2.38287	beta-globin
Lphn1	65096	-0.497042	latrophilin 1
Lrp1	299858	-0.526028	low density lipoprotein receptor-related protein 1		Lrp1
Mcoln3	308022	-0.610168	mucolipin 3
Mlph	316620	0.668574	melanophilin
Mrc2	498011	-0.845595	mannose receptor, C type 2
Msr1	498638	-1.12195	macrophage scavenger receptor 1
Myl6	685867	2.04748	myosin, light chain 6, alkali, smooth muscle and non-muscle
Ndufa10l1	316632	1.34426	NADH dehydrogenase (ubiquinone) 1 alpha subcomplex 10-like 1
Nefm	24588	-1.23282	neurofilament, medium polypeptide
Nostrin	311111	1.58355	nitric oxide synthase trafficking
P2rx4	29659	-1.41257	purinergic receptor P2X, ligand-gated ion channel 4
P2rx7	29665	-2.58081	purinergic receptor P2X, ligand-gated ion channel, 7
Pacsin1	29704	0.719264	protein kinase C and casein kinase substrate in neurons 1
Pcsk5	116548	0.726377	proprotein convertase subtilisin/kexin type 5
Pcsk9	298296	-1.82481	proprotein convertase subtilisin/kexin type 9
Pctp	29510	0.674548	phosphatidylcholine transfer protein
Ptgds	25526	-0.779862	prostaglandin D2 synthase (brain)	Ptgds	Ptgds
Pttg1ip	365548	0.470236	pituitary tumor-transforming 1 interacting protein
Rab31	246324	-0.518419	RAB31, member RAS oncogene family
Ranbp3l	294789	-0.527957	RAN binding protein 3-like
Rufy1	360521	-0.734004	RUN and FYVE domain containing 1
Scn1b	29686	0.490956	sodium channel, voltage-gated, type I, beta subunit
Scn8a	29710	0.538654	sodium channel, voltage gated, type VIII, alpha subunit
Scp2	25541	0.676321	sterol carrier protein 2
Sfxn1	364678	0.559895	sideroflexin 1
Slc10a2	29500	-4.40083	solute carrier family 10 (sodium/bile acid cotransporter), member 2
Slc12a8	266733	0.576619	solute carrier family 12, member 8
Slc13a1	58980	0.676098	solute carrier family 13 (sodium/sulfate symporter), member 1
Slc13a2	65202	0.645307	solute carrier family 13 (sodium-dependent dicarboxylate transporter), member 2
Slc14a1	54301	-0.96673	solute carrier family 14 (urea transporter), member 1
Slc14a2	54302	-1.19292	solute carrier family 14 (urea transporter), member 2
Slc16a1	25027	0.511571	solute carrier family 16 (monocarboxylate transporter), member 1
Slc17a1	171080	0.618592	solute carrier family 17 (organic anion transporter), member 1
Slc21a4	80899	1.61541	kidney specific organic anion transporter
Slc22a13	316062	-0.911683	solute carrier family 22 (organic anion/urate transporter), member 13
Slc22a5	29726	0.51174	solute carrier family 22 (organic cation/carnitine transporter), member 5
Slc22a7	89776	0.818366	solute carrier family 22 (organic anion transporter), member 7
Slc22a8	83500	0.912611	solute carrier family 22 (organic anion transporter), member 8
Slc25a20	117035	0.442035	solute carrier family 25 (carnitine/acylcarnitine translocase), member 20
Slc25a29	314441	-0.639487	solute carrier family 25 (mitochondrial carnitine/acylcarnitine carrier), member 29
Slc25a34	298606	1.29059	solute carrier family 25, member 34
Slc25a45	689625	1.03688	solute carrier family 25, member 45
Slc26a4	29440	0.589611	solute carrier family 26 (anion exchanger), member 4	Slc26a4
Slc26a7	297910	-0.744804	solute carrier family 26 (anion exchanger), member 7
Slc27a2	65192	0.672066	solute carrier family 27 (fatty acid transporter), member 2
Slc2a4	25139	-0.762154	solute carrier family 2 (facilitated glucose transporter), member 4	Slc2a4
Slc2a5	65197	0.49036	solute carrier family 2 (facilitated glucose/fructose transporter), member 5
Slc30a1	58976	0.470501	solute carrier family 30 (zinc transporter), member 1
Slc30a2	25362	0.682167	solute carrier family 30 (zinc transporter), member 2
Slc38a4	170573	-2.33212	solute carrier family 38, member 4
Slc39a14	306009	0.810364	solute carrier family 39 (zinc transporter), member 14
Slc39a8	295455	-0.437128	solute carrier family 39 (zinc transporter), member 8
Slc4a11	311423	-0.868008	solute carrier family 4, sodium borate transporter, member 11
Slc4a3	24781	-0.839204	solute carrier family 4 (anion exchanger), member 3
Slc4a7	117955	-0.788648	solute carrier family 4, sodium bicarbonate cotransporter, member 7
Slc5a2	64522	0.635901	solute carrier family 5 (sodium/glucose cotransporter), member 2	Slc5a2	Slc5a2
Slc5a3	114507	-1.16437	solute carrier family 5 (sodium/myo-inositol cotransporter), member 3
Slc5a9	366441	0.774369	solute carrier family 5 (sodium/sugar cotransporter), member 9
Slc6a12	50676	-1.14234	solute carrier family 6 (neurotransmitter transporter), member 12
Slc6a19	664630	0.481237	solute carrier family 6 (neutral amino acid transporter), member 19	Slc6a19	Slc6a19
Slc6a9	116509	-1.12722	solute carrier family 6 (neurotransmitter transporter, glycine), member 9
Slc7a15	298873	-1.26257	solute carrier family 7 (cationic amino acid transporter, y+ system), member 15
Slc7a6	307811	-0.75377	solute carrier family 7 (amino acid transporter light chain, y+L system), member 6
Slc8a1	29715	0.526345	solute carrier family 8 (sodium/calcium exchanger), member 1	Slc8a1
Slc9a2	24783	0.678084	solute carrier family 9, subfamily A (NHE2, cation proton antiporter 2), member 2
Slco1a6	84608	0.8372	solute carrier organic anion transporter family, member 1a6
Slco4a1	171144	-0.717273	solute carrier organic anion transporter family, member 4a1
Snca	29219	0.732187	synuclein, alpha (non A4 component of amyloid precursor)
Sptbn2	29211	-0.450114	spectrin, beta, non-erythrocytic 2
Steap4	499991	-0.713116	STEAP family member 4
Stra6	363071	0.788965	stimulated by retinoic acid 6
Svop	171442	-1.32442	SV2 related protein
Syt13	80977	-1.23344	synaptotagmin XIII
Tcirg1	293650	-0.594131	T-cell, immune regulator 1, ATPase, H+ transporting, lysosomal V0 subunit A3
Tf	24825	-1.42523	transferrin	Tf	Tf
Uchl1	29545	2.69226	ubiquitin carboxyl-terminal esterase L1 (ubiquitin thiolesterase)
Wdr46	309628	0.986907	WD repeat domain 46
		cell adhesion
Cadm1	363058	-0.67771	cell adhesion molecule 1
Cadm3	360882	-1.45981	cell adhesion molecule 3
Cd4	24932	-0.772729	Cd4 molecule
Cd9	24936	-0.810023	CD9 molecule
Cd93	84398	-0.675954	CD93 molecule
Cdh11	84407	-0.673243	cadherin 11
Cntn1	117258	-2.09974	contactin 1
Col12a1	25683	-0.518803	collagen, type XII, alpha 1
Col16a1	366474	-0.648905	collagen, type XVI, alpha 10
Col27a1	298101	-0.509426	collagen, type XXVII, alpha 1
Col3a1	84032	-0.639776	collagen, type III, alpha 1		Col3a1
Col5a1	85490	-0.580901	collagen, type V, alpha 1
Esam	300519	-0.483994	endothelial cell adhesion molecule
Fbln5	29158	-0.493091	fibulin 5
Fn1	25661	-0.979632	fibronectin 1	Fn1	Fn1
Gpc1	58920	-0.718772	glypican 1		Gpc1
Itgav	296456	-0.603021	integrin, alpha V	Itgav
Lamc3	311862	-0.869299	laminin gamma 3
Ncam1	24586	-0.871694	neural cell adhesion molecule 16
Nid1	25494	1.19329	nidogen 1
Parva	57341	-0.524543	parvin, alpha
Pcdh12	116808	-0.669226	protocadherin 12
Pcdh9	306091	-4.23254	protocadherin 9
Pecam1	29583	-0.446825	platelet/endothelial cell adhesion molecule 1	Pecam1	Pecam1
Ptk2b	50646	-0.787283	protein tyrosine kinase 2 beta	Ptk2b	Ptk2b
Scarf2	287949	-0.6907	scavenger receptor class F, member 2
Sned1	316638	-0.523853	sushi, nidogen and EGF-like domains 1
Spn	24796	0.565414	sialophorin
Spon1	64456	-0.60377	spondin 1, extracellular matrix protein
Sspo	474348	-0.815728	SCO-spondin
Thy1	24832	-0.803789	Thy-1 cell surface antigen
Tinag	300846	0.503998	tubulointerstitial nephritis antigen
Tnfrsf12a	302965	-1.22242	tumor necrosis factor receptor superfamily, member 12a
Vcam1	25361	-0.861656	vascular cell adhesion molecule 1	Vcam1	Vcam1
Vnn1	29142	0.602993	vanin 1
Vtn	29169	-1.17942	vitronectin		Vtn
Wnt7b	315196	-1.01514	wingless-type MMTV integration site family, member 7B
		regulation of response to external stimulus
Anxa2	56611	-0.453203	annexin A2		Anxa2
Apoh	287774	-1.52377	apolipoprotein H (beta-2-glycoprotein I)		Apoh
Bcl6	303836	-2.01677	B-cell CLL/lymphoma 6
Calcrl	25029	-0.62341	calcitonin receptor-like
Cd276	315716	-0.559869	Cd276 molecule
F2	29251	-0.934138	coagulation factor II	F2	F2
Gpx2	29326	1.47898	glutathione peroxidase 2
Grem1	50566	-0.498642	gremlin 1
Mif	81683	0.553633	macrophage migration inhibitory factor (glycosylation-inhibiting factor)	Mif	Mif
Nt5e	58813	0.920831	5' nucleotidase, ecto
Pla2g4a	24653	-0.691909	phospholipase A2, group IVA (cytosolic, calcium-dependent)		Pla2g4a
Proc	25268	-0.481793	protein C
Serpinc1	304917	2.66885	serpin peptidase inhibitor, clade C (antithrombin), member 1
Serpinf1	287526	-2.09752	serpin peptidase inhibitor, clade F (alpha-2 antiplasmin, pigment epithelium derived factor), member 1		Serpinf1
Serping1	295703	0.555773	serpin peptidase inhibitor, clade G (C1 inhibitor), member 1		Serping1
Slit2	360272	0.449561	slit homolog 2 (Drosophila)		Slit2
Spn	24796	0.565414	sialophorin
Stat5a	24918	0.628598	signal transducer and activator of transcription 5A
		sodium ion transport
Scn1b	29686	0.490956	sodium channel, voltage-gated, type I, beta subunit
Scn8a	29710	0.538654	sodium channel, voltage gated, type VIII, alpha subunit
Slc10a2	29500	-4.40083	solute carrier family 10 (sodium/bile acid cotransporter), member 2
Slc13a1	58980	0.676098	solute carrier family 13 (sodium/sulfate symporter), member 1
Slc13a2	65202	0.645307	solute carrier family 13 (sodium-dependent dicarboxylate transporter), member 2
Slc17a1	171080	0.618592	solute carrier family 17 (organic anion transporter), member 1
Slc22a5	29726	0.51174	solute carrier family 22 (organic cation/carnitine transporter), member 5
Slc38a4	170573	-2.33212	solute carrier family 38, member 4
Slc4a11	311423	-0.868008	solute carrier family 4, sodium borate transporter, member 11
Slc4a7	117955	-0.788648	solute carrier family 4, sodium bicarbonate cotransporter, member 7
Slc5a2	64522	0.635901	solute carrier family 5 (sodium/glucose cotransporter), member 2	Slc5a2	Slc5a2
Slc5a3	114507	-1.16437	solute carrier family 5 (sodium/myo-inositol cotransporter), member 3
Slc8a1	29715	0.526345	solute carrier family 8 (sodium/calcium exchanger), member 1	Slc8a1
Slc9a2	24783	0.678084	solute carrier family 9, subfamily A (NHE2, cation proton antiporter 2), member 2
		regulation of ion transport
Aqp2	25386	-0.467689	aquaporin 2 (collecting duct)	Aqp2	Aqp2
Atp2b2	24215	-0.76595	ATPase, Ca++ transporting, plasma membrane 2
Dmpk	308405	-0.576464	dystrophia myotonica-protein kinase
F2	29251	-0.934138	coagulation factor II	F2	F2
Gja1	24392	0.990481	gap junction protein, alpha 1	Gja1	Gja1
Igf1	24482	-0.748697	insulin-like growth factor 1	Igf1	Igf1
Mif	81683	0.553633	macrophage migration inhibitory factor (glycosylation-inhibiting factor)	Mif	Mif
Nos3	24600	-0.551026	nitric oxide synthase 3, endothelial cell	Nos3	Nos3
P2rx4	29659	-1.41257	purinergic receptor P2X, ligand-gated ion channel 4
P2rx7	29665	-2.58081	purinergic receptor P2X, ligand-gated ion channel, 7
Ros1	25346	0.708049	c-ros oncogene 1 , receptor tyrosine kinase
Slc8a1	29715	0.526345	solute carrier family 8 (sodium/calcium exchanger), member 1	Slc8a1
Thy1	24832	-0.803789	Thy-1 cell surface antigen
		vasculature development
Adra1b	24173	-1.30762	adrenoceptor alpha 1B	Adra1b
Agtr1a	24180	-0.468295	angiotensin II receptor, type 1a	Agtr1a	Agtr1a
Angpt2	89805	-0.785502	angiopoietin 2	Angpt2	Angpt2
Anxa2	56611	-0.453203	annexin A2		Anxa2
Col1a2	84352	-0.5297	collagen, type I, alpha 2
Col3a1	84032	-0.639776	collagen, type III, alpha 1		Col3a1
Col5a1	85490	-0.580901	collagen, type V, alpha 1
Figf	360457	-0.731294	c-fos induced growth factor
Gja1	24392	0.990481	gap junction protein, alpha 1	Gja1	Gja1
Hand2	64637	expression was detected only in ISIAH rats	heart and neural crest derivatives expressed 2
Itgav	296456	-0.603021	integrin, alpha V	Itgav
Lox	24914	-0.806381	lysyl oxidase	Lox
Mef2c	499497	-0.585483	myocyte enhancer factor 2C
Mmp2	81686	-0.539256	matrix metallopeptidase 2	Mmp2	Mmp2
Nos3	24600	-0.551026	nitric oxide synthase 3, endothelial cell	Nos3	Nos3
Prox1	305066	-1.0634	prospero homeobox 1
Ptk2b	50646	-0.787283	protein tyrosine kinase 2 beta	Ptk2b	Ptk2b
Reck	313488	-0.573034	reversion-inducing-cysteine-rich protein with kazal motifs
Sema5a	310207	-0.502232	sema domain, seven thrombospondin repeats (type 1 and type 1-like), transmembrane domain (TM) and short cytoplasmic domain, (semaphorin) 5A
Slit2	360272	0.449561	slit homolog 2 (Drosophila)		Slit2
Tcf21	252856	-0.477497	transcription factor 21
Thy1	24832	-0.803789	Thy-1 cell surface antigen
		regulation of immune system process
Adipoq	246253	1.17309	adiponectin, C1Q and collagen domain containing	Adipoq	Adipoq
Aqp3	65133	-0.767201	aquaporin 3
Bcl6	303836	-2.01677	B-cell CLL/lymphoma 6
C1rl	408246	-1.05729	complement component 1, r subcomponent-like
C1s	192262	-0.818128	complement component 1, s subcomponent
Cadm1	363058	-0.67771	cell adhesion molecule 1
Car2	54231	0.53315	carbonic anhydrase 2		Car2
Cd276	315716	-0.559869	Cd276 molecule
Cd4	24932	-0.772729	Cd4 molecule
Col3a1	84032	-0.639776	collagen, type III, alpha 1		Col3a1
Csf1r	307403	-0.726022	colony stimulating factor 1 receptor		Csf1r
Gpx2	29326	1.47898	glutathione peroxidase 2
Grem1	50566	-0.498642	gremlin 1
Klrk1	24934	1.11371	killer cell lectin-like receptor subfamily K, member 1
Lat	81511	-1.35325	linker for activation of T cells
Lmo2	362176	-0.78798	LIM domain only 2
Mif	81683	0.553633	macrophage migration inhibitory factor (glycosylation-inhibiting factor)	Mif	Mif
Mmp9	81687	-1.99725	matrix metallopeptidase 9	Mmp9	Mmp9
P2rx7	29665	-2.58081	purinergic receptor P2X, ligand-gated ion channel, 7
Pecam1	29583	-0.446825	platelet/endothelial cell adhesion molecule 1	Pecam1	Pecam1
RT1-A1	24973	1.18618	RT1 class Ia, locus A1
RT1-A2	24974	-2.07763	RT1 class Ia, locus A2
Scin	298975	-0.62492	scinderin
Serping1	295703	0.555773	serpin peptidase inhibitor, clade G (C1 inhibitor), member 1		Serping1
Snca	29219	0.732187	synuclein, alpha (non A4 component of amyloid precursor)
Spn	24796	0.565414	sialophorin
Stat5a	24918	0.628598	signal transducer and activator of transcription 5A
Thy1	24832	-0.803789	Thy-1 cell surface antigen
Vcam1	25361	-0.861656	vascular cell adhesion molecule 1	Vcam1	Vcam1
Vnn1	29142	0.602993	vanin 1
Zbtb16	353227	-1.11205	zinc finger and BTB domain containing 16
		regulation of cell adhesion
Adipoq	246253	1.17309	adiponectin, C1Q and collagen domain containing	Adipoq	Adipoq
Bcl6	303836	-2.01677	B-cell CLL/lymphoma 6
Egfl6	317470	-0.814359	EGF-like-domain, multiple 6
Emilin1	298845	-0.646015	elastin microfibril interfacer 1	Emilin1
Erbb3	29496	0.47076	v-erb-b2 avian erythroblastic leukemia viral oncogene homolog 3
Gtpbp4	114300	3.00648	GTP binding protein 4		Gtpbp4
Lama2	309368	-0.582849	laminin, alpha 2	Lama2	Lama2
LOC299312	299312	0.950943	nucleolar GTP-binding protein 1-like
Mmp2	81686	-0.539256	matrix metallopeptidase 2	Mmp2	Mmp2
Nid1	25494	1.19329	nidogen 1
Serpini1	116459	-1.41425	serpin peptidase inhibitor, clade I (neuroserpin), member 1
Smoc1	314280	-0.898258	SPARC related modular calcium binding 1
Spn	24796	0.565414	sialophorin
Stat5a	24918	0.628598	signal transducer and activator of transcription 5A
Vtn	29169	-1.17942	vitronectin		Vtn
		regulation of calcium ion transport
Aqp2	25386	-0.467689	aquaporin 2 (collecting duct)	Aqp2	Aqp2
Atp2b2	24215	-0.76595	ATPase, Ca++ transporting, plasma membrane 2
F2	29251	-0.934138	coagulation factor II	F2	F2
Gja1	24392	0.990481	gap junction protein, alpha 1	Gja1	Gja1
Igf1	24482	-0.748697	insulin-like growth factor 1	Igf1	Igf1
Nos3	24600	-0.551026	nitric oxide synthase 3, endothelial cell	Nos3	Nos3
P2rx4	29659	-1.41257	purinergic receptor P2X, ligand-gated ion channel 4
P2rx7	29665	-2.58081	purinergic receptor P2X, ligand-gated ion channel, 7
Slc8a1	29715	0.526345	solute carrier family 8 (sodium/calcium exchanger), member 1	Slc8a1
Thy1	24832	-0.803789	Thy-1 cell surface antigen
		blood vessel development
Adra1b	24173	-1.30762	adrenoceptor alpha 1B	Adra1b
Agtr1a	24180	-0.468295	angiotensin II receptor, type 1a	Agtr1a	Agtr1a
Angpt2	89805	-0.785502	angiopoietin 2	Angpt2	Angpt2
Anxa2	56611	-0.453203	annexin A2		Anxa2
Col1a2	84352	-0.5297	collagen, type I, alpha 2
Col3a1	84032	-0.639776	collagen, type III, alpha 1		Col3a1
Col5a1	85490	-0.580901	collagen, type V, alpha 1
Figf	360457	-0.731294	c-fos induced growth factor
Gja1	24392	0.990481	gap junction protein, alpha 1	Gja1	Gja1
Hand2	64637	expression was detected only in ISIAH rats	heart and neural crest derivatives expressed 2
Itgav	296456	-0.603021	integrin, alpha V	Itgav
Lox	24914	-0.806381	lysyl oxidase	Lox
Mef2c	499497	-0.585483	myocyte enhancer factor 2C
Mmp2	81686	-0.539256	matrix metallopeptidase 2	Mmp2	Mmp2
Nos3	24600	-0.551026	nitric oxide synthase 3, endothelial cell	Nos3	Nos3
Prox1	305066	-1.0634	prospero homeobox 1
Ptk2b	50646	-0.787283	protein tyrosine kinase 2 beta	Ptk2b	Ptk2b
Reck	313488	-0.573034	reversion-inducing-cysteine-rich protein with kazal motifs
Sema5a	310207	-0.502232	sema domain, seven thrombospondin repeats (type 1 and type 1-like), transmembrane domain (TM) and short cytoplasmic domain, (semaphorin) 5A
Slit2	360272	0.449561	slit homolog 2 (Drosophila)		Slit2
Thy1	24832	-0.803789	Thy-1 cell surface antigen
		ion homeostasis
Aco1	50655	0.722407	aconitase 1, soluble
Adipoq	246253	1.17309	adiponectin, C1Q and collagen domain containing	Adipoq	Adipoq
Adra1b	24173	-1.30762	adrenoceptor alpha 1B	Adra1b
Agtr1a	24180	-0.468295	angiotensin II receptor, type 1a	Agtr1a	Agtr1a
Ank2	362036	-0.603399	ankyrin 2, neuronal
Atp2b2	24215	-0.76595	ATPase, Ca++ transporting, plasma membrane 2
Cacna1a	25398	1.29695	calcium channel, voltage-dependent, P/Q type, alpha 1A subunit
Car2	54231	0.53315	carbonic anhydrase 2		Car2
Ccr10	363682	0.784189	chemokine (C-C motif) receptor 10
Cd9	24936	-0.810023	CD9 molecule
Dmpk	308405	-0.576464	dystrophia myotonica-protein kinase
F2	29251	-0.934138	coagulation factor II	F2	F2
Fzd2	64512	-0.805808	frizzled family receptor 2
Guca2b	64055	2.02505	guanylate cyclase activator 2B
Hexb	294673	1.21406	hexosaminidase B
Itgav	296456	-0.603021	integrin, alpha V	Itgav
Lama2	309368	-0.582849	laminin, alpha 2	Lama2	Lama2
Lpar1	116744	-0.6387	lysophosphatidic acid receptor 1
Mt1a	24567	0.544186	metallothionein 1a
P2rx4	29659	-1.41257	purinergic receptor P2X, ligand-gated ion channel 4
P2rx7	29665	-2.58081	purinergic receptor P2X, ligand-gated ion channel, 7
Ptk2b	50646	-0.787283	protein tyrosine kinase 2 beta	Ptk2b	Ptk2b
Scd	83792	0.492658	stearoyl-CoA desaturase (delta-9-desaturase)
Scn8a	29710	0.538654	sodium channel, voltage gated, type VIII, alpha subunit
Slc26a4	29440	0.589611	solute carrier family 26 (anion exchanger), member 4	Slc26a4
Slc30a1	58976	0.470501	solute carrier family 30 (zinc transporter), member 1
Slc4a11	311423	-0.868008	solute carrier family 4, sodium borate transporter, member 11
Slc8a1	29715	0.526345	solute carrier family 8 (sodium/calcium exchanger), member 1	Slc8a1
Slc9a2	24783	0.678084	solute carrier family 9, subfamily A (NHE2, cation proton antiporter 2), member 2
Snca	29219	0.732187	synuclein, alpha (non A4 component of amyloid precursor)
Tf	24825	-1.42523	transferrin	Tf	Tf
		response to water
Aqp2	25386	-0.467689	aquaporin 2 (collecting duct)	Aqp2	Aqp2
Krt8	25626	0.491112	keratin 8
Sipa1	361710	-0.609215	signal-induced proliferation-associated 1
Slc14a2	54302	-1.19292	solute carrier family 14 (urea transporter), member 2
		response to stress
Abcb11	83569	1.71239	ATP-binding cassette, subfamily B (MDR/TAP), member 11
Adipoq	246253	1.17309	adiponectin, C1Q and collagen domain containing	Adipoq	Adipoq
Adra2a	25083	-1.15312	adrenoceptor alpha 2A	Adra2a
Afap1l2	292130	-0.599795	actin filament associated protein 1-like 2
Alas1	65155	0.739641	aminolevulinate, delta-, synthase 1	Alas1
Apobec1	25383	-1.68765	apolipoprotein B mRNA editing enzyme, catalytic polypeptide 10
Apoh	287774	-1.52377	apolipoprotein H (beta-2-glycoprotein I)		Apoh
Aqp2	25386	-0.467689	aquaporin 2 (collecting duct)	Aqp2	Aqp2
Aqp4	25293	-0.592094	aquaporin 4	Aqp4
Ass1	25698	0.593265	argininosuccinate synthase 1
Baat	29725	0.784346	bile acid CoA: amino acid N-acyltransferase (glycine N-choloyltransferase)		Baat
Bcl6	303836	-2.01677	B-cell CLL/lymphoma 6
C1rl	408246	-1.05729	complement component 1, r subcomponent-like
C1s	192262	-0.818128	complement component 1, s subcomponent
Cacna1a	25398	1.29695	calcium channel, voltage-dependent, P/Q type, alpha 1A subunit
Car2	54231	0.53315	carbonic anhydrase 2		Car2
Car3	54232	5.54097	carbonic anhydrase 3
Ccno	499528	-0.808068	cyclin O
Chd1l	310707	0.519062	chromodomain helicase DNA binding protein 1-like
Clu	24854	-0.798561	clusterin	Clu	Clu
Col3a1	84032	-0.639776	collagen, type III, alpha 1		Col3a1
Col5a1	85490	-0.580901	collagen, type V, alpha 1
Comt	24267	-0.670597	catechol-O-methyltransferase	Comt	Comt
Cst3	25307	-0.502018	cystatin C	Cst3	Cst3
Cyp1a1	24296	-0.513516	cytochrome P450, family 1, subfamily a, polypeptide 1	Cyp1a1	Cyp1a1
Dio2	65162	-2.56335	deiodinase, iodothyronine, type II	Dio2
Dmbt1	170568	1.48128	deleted in malignant brain tumors 1
Dusp1	114856	-0.709518	dual specificity phosphatase 1	Dusp1	Dusp1
Egln3	54702	-0.765574	egl-9 family hypoxia-inducible factor 3
Ephx2	65030	4.52071	epoxide hydrolase 2, cytoplasmic	Ephx2	Ephx2
Erbb3	29496	0.47076	v-erb-b2 avian erythroblastic leukemia viral oncogene homolog 3
F2	29251	-0.934138	coagulation factor II	F2	F2
Fabp5	140868	-0.73043	fatty acid binding protein 5, epidermal
Fam129a	63912	1.23996	family with sequence similarity 129, member A
Fga	361969	0.848414	fibrinogen alpha chain		Fga
Fn1	25661	-0.979632	fibronectin 1	Fn1	Fn1
Gatm	81660	0.858628	glycine amidinotransferase (L-arginine:glycine amidinotransferase)		Gatm
Gja1	24392	0.990481	gap junction protein, alpha 1	Gja1	Gja1
Gmpr	117533	-0.531001	guanosine monophosphate reductase
Gpx2	29326	1.47898	glutathione peroxidase 2
Hao1	311446	-1.60231	hydroxyacid oxidase (glycolate oxidase) 1		Hao1
Id3	25585	-0.500901	inhibitor of DNA binding 3
Igf1	24482	-0.748697	insulin-like growth factor 1	Igf1	Igf1
Igfbp1	25685	1.25526	insulin-like growth factor binding protein 1		Igfbp1
Irf8	292060	-0.575878	interferon regulatory factor 8
Kmo	59113	-0.604372	kynurenine 3-monooxygenase (kynurenine 3-hydroxylase)
Krt8	25626	0.491112	keratin 8
Lat	81511	-1.35325	linker for activation of T cells
Lox	24914	-0.806381	lysyl oxidase	Lox
Lyz2	25211	-0.51355	lysozyme 2
Mif	81683	0.553633	macrophage migration inhibitory factor (glycosylation-inhibiting factor)	Mif	Mif
Mmp2	81686	-0.539256	matrix metallopeptidase 2	Mmp2	Mmp2
Mmp9	81687	-1.99725	matrix metallopeptidase 9	Mmp9	Mmp9
Myof	309499	0.700214	myoferlin
Nos3	24600	-0.551026	nitric oxide synthase 3, endothelial cell	Nos3	Nos3
Notch3	56761	-0.498503	notch 3
P2rx4	29659	-1.41257	purinergic receptor P2X, ligand-gated ion channel 4
P2rx7	29665	-2.58081	purinergic receptor P2X, ligand-gated ion channel, 7
Pcsk9	298296	-1.82481	proprotein convertase subtilisin/kexin type 9
Pecam1	29583	-0.446825	platelet/endothelial cell adhesion molecule 1	Pecam1	Pecam1
Phlda3	363989	-0.658676	pleckstrin homology-like domain, family A, member 3
Pla2g4a	24653	-0.691909	phospholipase A2, group IVA (cytosolic, calcium-dependent)		Pla2g4a
Proc	25268	-0.481793	protein C
Ptk2b	50646	-0.787283	protein tyrosine kinase 2 beta	Ptk2b	Ptk2b
S1pr3	306792	-0.529873	sphingosine-1-phosphate receptor 3
Serping1	295703	0.555773	serpin peptidase inhibitor, clade G (C1 inhibitor), member 1		Serping1
Sipa1	361710	-0.609215	signal-induced proliferation-associated 1
Slc14a2	54302	-1.19292	solute carrier family 14 (urea transporter), member 2
Slc8a1	29715	0.526345	solute carrier family 8 (sodium/calcium exchanger), member 1	Slc8a1
Snca	29219	0.732187	synuclein, alpha (non A4 component of amyloid precursor)
Sod3	25352	0.562663	superoxide dismutase 3, extracellular	Sod3	Sod3
Spn	24796	0.565414	sialophorin
Tacr3	24808	-1.21867	tachykinin receptor 3	Tacr3
Tf	24825	-1.42523	transferrin	Tf	Tf
Uchl1	29545	2.69226	ubiquitin carboxyl-terminal esterase L1 (ubiquitin thiolesterase)
Ugt1a1	24861	0.659654	UDP glucuronosyltransferase 1 family, polypeptide A1
Vcam1	25361	-0.861656	vascular cell adhesion molecule 1	Vcam1	Vcam1
Vnn1	29142	0.602993	vanin 1
Wdr46	309628	0.986907	WD repeat domain 46
Wnt7b	315196	-1.01514	wingless-type MMTV integration site family, member 7B
Zfp354a	24522	0.575938	zinc finger protein 354A
		thyroid hormone metabolic process
Cacna1a	25398	1.29695	calcium channel, voltage-dependent, P/Q type, alpha 1A subunit
Crym	117024	0.515865	crystallin, mu
Dio2	65162	-2.56335	deiodinase, iodothyronine, type II	Dio2
Slco4a1	171144	-0.717273	solute carrier organic anion transporter family, member 4a1
Sult1b1	64305	0.474247	sulfotransferase family, cytosolic, 1B, member 1
		regulation of sodium ion transport
Dmpk	308405	-0.576464	dystrophia myotonica-protein kinase
Nos3	24600	-0.551026	nitric oxide synthase 3, endothelial cell	Nos3	Nos3
P2rx4	29659	-1.41257	purinergic receptor P2X, ligand-gated ion channel 4
P2rx7	29665	-2.58081	purinergic receptor P2X, ligand-gated ion channel, 7
Slc8a1	29715	0.526345	solute carrier family 8 (sodium/calcium exchanger), member 1	Slc8a1
		regulation of response to stress
Anxa2	56611	-0.453203	annexin A2		Anxa2
Apoh	287774	-1.52377	apolipoprotein H (beta-2-glycoprotein I)		Apoh
Bcl6	303836	-2.01677	B-cell CLL/lymphoma 6
Cadm1	363058	-0.67771	cell adhesion molecule 1
Calcrl	25029	-0.62341	calcitonin receptor-like
Cd276	315716	-0.559869	Cd276 molecule
F2	29251	-0.934138	coagulation factor II	F2	F2
Gpx2	29326	1.47898	glutathione peroxidase 2
Klrk1	24934	1.11371	killer cell lectin-like receptor subfamily K, member 1
Mif	81683	0.553633	macrophage migration inhibitory factor (glycosylation-inhibiting factor)	Mif	Mif
Nt5e	58813	0.920831	5' nucleotidase, ecto
Pla2g4a	24653	-0.691909	phospholipase A2, group IVA (cytosolic, calcium-dependent)		Pla2g4a
Proc	25268	-0.481793	protein C
Ptk2b	50646	-0.787283	protein tyrosine kinase 2 beta	Ptk2b	Ptk2b
RT1-A1	24973	1.18618	RT1 class Ia, locus A1
RT1-A2	24974	-2.07763	RT1 class Ia, locus A2
Serpinc1	304917	2.66885	serpin peptidase inhibitor, clade C (antithrombin), member 1
Serpinf1	287526	-2.09752	serpin peptidase inhibitor, clade F (alpha-2 antiplasmin, pigment epithelium derived factor), member 1		Serpinf1
Serping1	295703	0.555773	serpin peptidase inhibitor, clade G (C1 inhibitor), member 1		Serping1
Spn	24796	0.565414	sialophorin
Stat5a	24918	0.628598	signal transducer and activator of transcription 5A
Wnt7b	315196	-1.01514	wingless-type MMTV integration site family, member 7B
		regulation of blood pressure
Adipoq	246253	1.17309	adiponectin, C1Q and collagen domain containing	Adipoq	Adipoq
Adra1b	24173	-1.30762	adrenoceptor alpha 1B	Adra1b
Agtr1a	24180	-0.468295	angiotensin II receptor, type 1a	Agtr1a	Agtr1a
Aqp2	25386	-0.467689	aquaporin 2 (collecting duct)	Aqp2	Aqp2
Col1a2	84352	-0.5297	collagen, type I, alpha 2
Ephx2	65030	4.52071	epoxide hydrolase 2, cytoplasmic	Ephx2	Ephx2
Guca2b	64055	2.02505	guanylate cyclase activator 2B
Mif	81683	0.553633	macrophage migration inhibitory factor (glycosylation-inhibiting factor)	Mif	Mif
Nos3	24600	-0.551026	nitric oxide synthase 3, endothelial cell	Nos3	Nos3
P2rx4	29659	-1.41257	purinergic receptor P2X, ligand-gated ion channel 4
Pcsk5	116548	0.726377	proprotein convertase subtilisin/kexin type 5
Tacr3	24808	-1.21867	tachykinin receptor 3	Tacr3
		tissue remodeling
Adra1b	24173	-1.30762	adrenoceptor alpha 1B	Adra1b
Erbb3	29496	0.47076	v-erb-b2 avian erythroblastic leukemia viral oncogene homolog 3
Mef2c	499497	-0.585483	myocyte enhancer factor 2C
Mmp2	81686	-0.539256	matrix metallopeptidase 2	Mmp2	Mmp2
Mmp9	81687	-1.99725	matrix metallopeptidase 9	Mmp9	Mmp9
Nos3	24600	-0.551026	nitric oxide synthase 3, endothelial cell	Nos3	Nos3
Nox4	85431	0.502982	NADPH oxidase 4	Nox4	Nox4
Spp2	94168	1.11018	secreted phosphoprotein 2
Stat5a	24918	0.628598	signal transducer and activator of transcription 5A
		homeostatic process
Aco1	50655	0.722407	aconitase 1, soluble
Adipoq	246253	1.17309	adiponectin, C1Q and collagen domain containing	Adipoq	Adipoq
Adra1b	24173	-1.30762	adrenoceptor alpha 1B	Adra1b
Agtr1a	24180	-0.468295	angiotensin II receptor, type 1a	Agtr1a	Agtr1a
Ank2	362036	-0.603399	ankyrin 2, neuronal
Aqp2	25386	-0.467689	aquaporin 2 (collecting duct)	Aqp2	Aqp2
Asgr2	29403	-2.01435	asialoglycoprotein receptor 2
Atp2b2	24215	-0.76595	ATPase, Ca++ transporting, plasma membrane 2
Bcl6	303836	-2.01677	B-cell CLL/lymphoma 6
Cacna1a	25398	1.29695	calcium channel, voltage-dependent, P/Q type, alpha 1A subunit
Car2	54231	0.53315	carbonic anhydrase 2		Car2
Ccr10	363682	0.784189	chemokine (C-C motif) receptor 10
Cd9	24936	-0.810023	CD9 molecule
Dmpk	308405	-0.576464	dystrophia myotonica-protein kinase
F2	29251	-0.934138	coagulation factor II	F2	F2
Fzd2	64512	-0.805808	frizzled family receptor 2
G6pc	25634	0.691661	glucose-6-phosphatase, catalytic subunit
Gpx2	29326	1.47898	glutathione peroxidase 2
Guca2b	64055	2.02505	guanylate cyclase activator 2B
Hexb	294673	1.21406	hexosaminidase B
Igf1	24482	-0.748697	insulin-like growth factor 1	Igf1	Igf1
Itgav	296456	-0.603021	integrin, alpha V	Itgav
Lama2	309368	-0.582849	laminin, alpha 2	Lama2	Lama2
Lpar1	116744	-0.6387	lysophosphatidic acid receptor 1
Mt1a	24567	0.544186	metallothionein 1a
Nox4	85431	0.502982	NADPH oxidase 4	Nox4	Nox4
P2rx4	29659	-1.41257	purinergic receptor P2X, ligand-gated ion channel 4
P2rx7	29665	-2.58081	purinergic receptor P2X, ligand-gated ion channel, 7
Pck1	362282	0.578664	phosphoenolpyruvate carboxykinase 1 (soluble)
Pcsk9	298296	-1.82481	proprotein convertase subtilisin/kexin type 9
Pdilt	293544	-5.16512	protein disulfide isomerase-like, testis expressed
Pla2g4a	24653	-0.691909	phospholipase A2, group IVA (cytosolic, calcium-dependent)		Pla2g4a
Ptk2b	50646	-0.787283	protein tyrosine kinase 2 beta	Ptk2b	Ptk2b
Scd	83792	0.492658	stearoyl-CoA desaturase (delta-9-desaturase)
Scn8a	29710	0.538654	sodium channel, voltage gated, type VIII, alpha subunit
Sfxn1	364678	0.559895	sideroflexin 1
Slc22a5	29726	0.51174	solute carrier family 22 (organic cation/carnitine transporter), member 5
Slc26a4	29440	0.589611	solute carrier family 26 (anion exchanger), member 4	Slc26a4
Slc2a4	25139	-0.762154	solute carrier family 2 (facilitated glucose transporter), member 4	Slc2a4
Slc30a1	58976	0.470501	solute carrier family 30 (zinc transporter), member 1
Slc4a11	311423	-0.868008	solute carrier family 4, sodium borate transporter, member 11
Slc8a1	29715	0.526345	solute carrier family 8 (sodium/calcium exchanger), member 1	Slc8a1
Slc9a2	24783	0.678084	solute carrier family 9, subfamily A (NHE2, cation proton antiporter 2), member 2
Snca	29219	0.732187	synuclein, alpha (non A4 component of amyloid precursor)
Stat5a	24918	0.628598	signal transducer and activator of transcription 5A
Tf	24825	-1.42523	transferrin	Tf	Tf
		hormone metabolic process
Adh1	24172	0.768614	alcohol dehydrogenase 1 (class I)
Cacna1a	25398	1.29695	calcium channel, voltage-dependent, P/Q type, alpha 1A subunit
Comt	24267	-0.670597	catechol-O-methyltransferase	Comt	Comt
Crym	117024	0.515865	crystallin, mu
Cyp1a1	24296	-0.513516	cytochrome P450, family 1, subfamily a, polypeptide 1	Cyp1a1	Cyp1a1
Cyp26b1	312495	0.990176	cytochrome P450, family 26, subfamily b, polypeptide 1
Dio2	65162	-2.56335	deiodinase, iodothyronine, type II	Dio2
Hsd17b1	25322	1.8932	hydroxysteroid (17-beta) dehydrogenase 1
Pcsk5	116548	0.726377	proprotein convertase subtilisin/kexin type 5
Retsat	246298	2.05336	retinol saturase (all trans retinol 13,14 reductase)
Slco4a1	171144	-0.717273	solute carrier organic anion transporter family, member 4a1
Sult1b1	64305	0.474247	sulfotransferase family, cytosolic, 1B, member 1
		ion transport
Atp2b2	24215	-0.76595	ATPase, Ca++ transporting, plasma membrane 2
Cacna1a	25398	1.29695	calcium channel, voltage-dependent, P/Q type, alpha 1A subunit
Cacnb2	116600	-0.922485	calcium channel, voltage-dependent, beta 2 subunit1
Cftr	24255	-1.2206	cystic fibrosis transmembrane conductance regulator		Cftr
Clic2	294141	-0.574386	chloride intracellular channel 2
Kcnj5	29713	-3.22786	potassium inwardly-rectifying channel, subfamily J, member 5
Mcoln3	308022	-0.610168	mucolipin 3
P2rx4	29659	-1.41257	purinergic receptor P2X, ligand-gated ion channel 4
P2rx7	29665	-2.58081	purinergic receptor P2X, ligand-gated ion channel, 7
Scn1b	29686	0.490956	sodium channel, voltage-gated, type I, beta subunit
Scn8a	29710	0.538654	sodium channel, voltage gated, type VIII, alpha subunit
Sfxn1	364678	0.559895	sideroflexin 1
Slc10a2	29500	-4.40083	solute carrier family 10 (sodium/bile acid cotransporter), member 2
Slc12a8	266733	0.576619	solute carrier family 12, member 8
Slc13a1	58980	0.676098	solute carrier family 13 (sodium/sulfate symporter), member 1
Slc13a2	65202	0.645307	solute carrier family 13 (sodium-dependent dicarboxylate transporter), member 2
Slc16a1	25027	0.511571	solute carrier family 16 (monocarboxylate transporter), member 1
Slc17a1	171080	0.618592	solute carrier family 17 (organic anion transporter), member 1
Slc21a4	80899	1.61541	kidney specific organic anion transporter
Slc22a5	29726	0.51174	solute carrier family 22 (organic cation/carnitine transporter), member 5
Slc22a7	89776	0.818366	solute carrier family 22 (organic anion transporter), member 7
Slc22a8	83500	0.912611	solute carrier family 22 (organic anion transporter), member 8
Slc25a20	117035	0.442035	solute carrier family 25 (carnitine/acylcarnitine translocase), member 20
Slc26a4	29440	0.589611	solute carrier family 26 (anion exchanger), member 4	Slc26a4
Slc26a7	297910	-0.744804	solute carrier family 26 (anion exchanger), member 7
Slc30a1	58976	0.470501	solute carrier family 30 (zinc transporter), member 1
Slc30a2	25362	0.682167	solute carrier family 30 (zinc transporter), member 2
Slc38a4	170573	-2.33212	solute carrier family 38, member 4
Slc39a14	306009	0.810364	solute carrier family 39 (zinc transporter), member 14
Slc39a8	295455	-0.437128	solute carrier family 39 (zinc transporter), member 8
Slc4a11	311423	-0.868008	solute carrier family 4, sodium borate transporter, member 11
Slc4a3	24781	-0.839204	solute carrier family 4 (anion exchanger), member 3
Slc4a7	117955	-0.788648	solute carrier family 4, sodium bicarbonate cotransporter, member 7
Slc5a2	64522	0.635901	solute carrier family 5 (sodium/glucose cotransporter), member 2	Slc5a2	Slc5a2
Slc5a3	114507	-1.16437	solute carrier family 5 (sodium/myo-inositol cotransporter), member 3
Slc8a1	29715	0.526345	solute carrier family 8 (sodium/calcium exchanger), member 1	Slc8a1
Slc9a2	24783	0.678084	solute carrier family 9, subfamily A (NHE2, cation proton antiporter 2), member 2
Slco1a6	84608	0.8372	solute carrier organic anion transporter family, member 1a6
Slco4a1	171144	-0.717273	solute carrier organic anion transporter family, member 4a1
Steap4	499991	-0.713116	STEAP family member 4
Svop	171442	-1.32442	SV2 related protein
Tcirg1	293650	-0.594131	T-cell, immune regulator 1, ATPase, H+ transporting, lysosomal V0 subunit A3
Tf	24825	-1.42523	transferrin	Tf	Tf
		regulation of response to stimulus
Ankrd26	312667	0.563055	ankyrin repeat domain 26
Anxa2	56611	-0.453203	annexin A2		Anxa2
Apoh	287774	-1.52377	apolipoprotein H (beta-2-glycoprotein I)		Apoh
Bcl6	303836	-2.01677	B-cell CLL/lymphoma 6
C1rl	408246	-1.05729	complement component 1, r subcomponent-like
C1s	192262	-0.818128	complement component 1, s subcomponent
Cadm1	363058	-0.67771	cell adhesion molecule 1
Calcrl	25029	-0.62341	calcitonin receptor-like
Cd276	315716	-0.559869	Cd276 molecule
Col3a1	84032	-0.639776	collagen, type III, alpha 1		Col3a1
F2	29251	-0.934138	coagulation factor II	F2	F2
Gpx2	29326	1.47898	glutathione peroxidase 2
Grem1	50566	-0.498642	gremlin 1
Klrk1	24934	1.11371	killer cell lectin-like receptor subfamily K, member 1
Mif	81683	0.553633	macrophage migration inhibitory factor (glycosylation-inhibiting factor)	Mif	Mif
Nt5e	58813	0.920831	5' nucleotidase, ecto
P2rx7	29665	-2.58081	purinergic receptor P2X, ligand-gated ion channel, 7
Pla2g4a	24653	-0.691909	phospholipase A2, group IVA (cytosolic, calcium-dependent)		Pla2g4a
Proc	25268	-0.481793	protein C
Ptgds	25526	-0.779862	prostaglandin D2 synthase (brain)	Ptgds	Ptgds
Ptk2b	50646	-0.787283	protein tyrosine kinase 2 beta	Ptk2b	Ptk2b
RT1-A1	24973	1.18618	RT1 class Ia, locus A1
RT1-A2	24974	-2.07763	RT1 class Ia, locus A2
Serpinc1	304917	2.66885	serpin peptidase inhibitor, clade C (antithrombin), member 1
Serpinf1	287526	-2.09752	serpin peptidase inhibitor, clade F (alpha-2 antiplasmin, pigment epithelium derived factor), member 1		Serpinf1
Serping1	295703	0.555773	serpin peptidase inhibitor, clade G (C1 inhibitor), member 1		Serping1
Slit2	360272	0.449561	slit homolog 2 (Drosophila)		Slit2
Spn	24796	0.565414	sialophorin
Stat5a	24918	0.628598	signal transducer and activator of transcription 5A
Tacr3	24808	-1.21867	tachykinin receptor 3	Tacr3
Thy1	24832	-0.803789	Thy-1 cell surface antigen
Wnt7b	315196	-1.01514	wingless-type MMTV integration site family, member 7B
		immune response
Apobec1	25383	-1.68765	apolipoprotein B mRNA editing enzyme, catalytic polypeptide 10
Bcl6	303836	-2.01677	B-cell CLL/lymphoma 6
C1rl	408246	-1.05729	complement component 1, r subcomponent-like
C1s	192262	-0.818128	complement component 1, s subcomponent
Ccl24	288593	-1.3569	chemokine (C-C motif) ligand 24
Ccl9	360579	-1.13157	chemokine (C-C motif) ligand 9
Cd4	24932	-0.772729	Cd4 molecule
Enpp3	54410	0.709511	ectonucleotide pyrophosphatase/phosphodiesterase 3
Ilf2	310612	-0.455036	interleukin enhancer binding factor 2
Irf7	293624	0.585843	interferon regulatory factor 7
Irf8	292060	-0.575878	interferon regulatory factor 8
Lat	81511	-1.35325	linker for activation of T cells
Mif	81683	0.553633	macrophage migration inhibitory factor (glycosylation-inhibiting factor)	Mif	Mif
Psmb8	24968	-0.648494	proteasome (prosome, macropain) subunit, beta type, 8
RT1-A1	24973	1.18618	RT1 class Ia, locus A1
RT1-A2	24974	-2.07763	RT1 class Ia, locus A2
RT1-Bb	309622	-1.26203	RT1 class II, locus Bb	RT1-Bb	RT1-Bb
RT1-CE1	309603	1.36913	RT1 class I, locus1
RT1-CE13	414790	-1.41096	RT1 class I, locus CE13
RT1-CE4	414783	-1.49459	RT1 class I, locus CE4
RT1-CE7	368153	-0.663566	RT1 class I, locus CE7
RT1-DOb	365542	1.55164	RT1 class II, locus DOb
RT1-N3	24750	-0.687808	RT1 class Ib, locus N3
RT1-S3	294228	-0.957475	RT1 class Ib, locus S3
Serping1	295703	0.555773	serpin peptidase inhibitor, clade G (C1 inhibitor), member 1		Serping1
Snca	29219	0.732187	synuclein, alpha (non A4 component of amyloid precursor)
Tinag	300846	0.503998	tubulointerstitial nephritis antigen
Tinagl1	94174	-0.672867	tubulointerstitial nephritis antigen-like 1
Vnn1	29142	0.602993	vanin 1
Vtn	29169	-1.17942	vitronectin		Vtn
		immune system process
Apobec1	25383	-1.68765	apolipoprotein B mRNA editing enzyme, catalytic polypeptide 10
Bcl6	303836	-2.01677	B-cell CLL/lymphoma 6
C1rl	408246	-1.05729	complement component 1, r subcomponent-like
C1s	192262	-0.818128	complement component 1, s subcomponent
Car2	54231	0.53315	carbonic anhydrase 2		Car2
Ccl24	288593	-1.3569	chemokine (C-C motif) ligand 24
Ccl9	360579	-1.13157	chemokine (C-C motif) ligand 9
Cd276	315716	-0.559869	Cd276 molecule
Cd4	24932	-0.772729	Cd4 molecule
Cd48	245962	-1.07265	Cd48 molecule
Enpp3	54410	0.709511	ectonucleotide pyrophosphatase/phosphodiesterase 3
Ilf2	310612	-0.455036	interleukin enhancer binding factor 2
Irf7	293624	0.585843	interferon regulatory factor 7
Irf8	292060	-0.575878	interferon regulatory factor 8
Klrk1	24934	1.11371	killer cell lectin-like receptor subfamily K, member 1
Lat	81511	-1.35325	linker for activation of T cells
Mif	81683	0.553633	macrophage migration inhibitory factor (glycosylation-inhibiting factor)	Mif	Mif
P2rx7	29665	-2.58081	purinergic receptor P2X, ligand-gated ion channel, 7
Psmb8	24968	-0.648494	proteasome (prosome, macropain) subunit, beta type, 8
RT1-A1	24973	1.18618	RT1 class Ia, locus A1
RT1-A2	24974	-2.07763	RT1 class Ia, locus A2
RT1-Bb	309622	-1.26203	RT1 class II, locus Bb	RT1-Bb	RT1-Bb
RT1-CE1	309603	1.36913	RT1 class I, locus1
RT1-CE13	414790	-1.41096	RT1 class I, locus CE13
RT1-CE4	414783	-1.49459	RT1 class I, locus CE4
RT1-CE7	368153	-0.663566	RT1 class I, locus CE7
RT1-DOb	365542	1.55164	RT1 class II, locus DOb
RT1-N3	24750	-0.687808	RT1 class Ib, locus N3
RT1-S3	294228	-0.957475	RT1 class Ib, locus S3
Serping1	295703	0.555773	serpin peptidase inhibitor, clade G (C1 inhibitor), member 1		Serping1
Sfxn1	364678	0.559895	sideroflexin 1
Snca	29219	0.732187	synuclein, alpha (non A4 component of amyloid precursor)
Spn	24796	0.565414	sialophorin
Spta1	289257	3.27971	spectrin, alpha, erythrocytic 1 (elliptocytosis 2)
Stat5a	24918	0.628598	signal transducer and activator of transcription 5A
Tcf21	252856	-0.477497	transcription factor 21
Thy1	24832	-0.803789	Thy-1 cell surface antigen
Tinag	300846	0.503998	tubulointerstitial nephritis antigen
Tinagl1	94174	-0.672867	tubulointerstitial nephritis antigen-like 1
Tshr	25360	-0.720339	thyroid stimulating hormone receptor
Vcam1	25361	-0.861656	vascular cell adhesion molecule 1	Vcam1	Vcam1
Vnn1	29142	0.602993	vanin 1
Vtn	29169	-1.17942	vitronectin		Vtn
Wdr46	309628	0.986907	WD repeat domain 46
Zbtb16	353227	-1.11205	zinc finger and BTB domain containing 16
		water transport
Aqp2	25386	-0.467689	aquaporin 2 (collecting duct)	Aqp2	Aqp2
Aqp3	65133	-0.767201	aquaporin 3
Aqp4	25293	-0.592094	aquaporin 4	Aqp4
Slc14a1	54301	-0.96673	solute carrier family 14 (urea transporter), member 1
		neurogenesis
Ak1	24183	-0.490837	adenylate kinase 1
Atp2b2	24215	-0.76595	ATPase, Ca++ transporting, plasma membrane 2
Bhlhe22	365748	-1.07992	basic helix-loop-helix family, member e22
C1s	192262	-0.818128	complement component 1, s subcomponent
Cacna1a	25398	1.29695	calcium channel, voltage-dependent, P/Q type, alpha 1A subunit
Clu	24854	-0.798561	clusterin	Clu	Clu
Cnp	25275	-0.628884	2',3'-cyclic nucleotide 3' phosphodiesterase
Dclk1	83825	-0.740607	doublecortin-like kinase 1
Dlg2	64053	-1.25499	discs, large homolog 2 (Drosophila)
Epha4	316539	-0.729476	Eph receptor A4
Ephb1	24338	-1.14221	Eph receptor B1
Erbb3	29496	0.47076	v-erb-b2 avian erythroblastic leukemia viral oncogene homolog 3
Gas7	85246	-0.579274	growth arrest specific 7
Gja1	24392	0.990481	gap junction protein, alpha 1	Gja1	Gja1
Hhip	291936	-1.7371	Hedgehog-interacting protein
Id3	25585	-0.500901	inhibitor of DNA binding 3
Id4	291023	0.466675	inhibitor of DNA binding 4
Igf1	24482	-0.748697	insulin-like growth factor 1	Igf1	Igf1
Lama2	309368	-0.582849	laminin, alpha 2	Lama2	Lama2
Map2	25595	-1.43771	microtubule-associated protein 24
Mcoln3	308022	-0.610168	mucolipin 3
Mif	81683	0.553633	macrophage migration inhibitory factor (glycosylation-inhibiting factor)	Mif	Mif
Mmp2	81686	-0.539256	matrix metallopeptidase 2	Mmp2	Mmp2
Nefm	24588	-1.23282	neurofilament, medium polypeptide
Notch3	56761	-0.498503	notch 3
Nr2f1	81808	-1.31419	nuclear receptor subfamily 2, group F, member 1
Pcsk9	298296	-1.82481	proprotein convertase subtilisin/kexin type 9
Prdm6	307305	1.50364	PR domain containing 6
Ptk2b	50646	-0.787283	protein tyrosine kinase 2 beta	Ptk2b	Ptk2b
Sema4f	29745	-0.876705	sema domain, immunoglobulin domain (Ig), transmembrane domain (TM) and short cytoplasmic domain, (semaphorin) 4F
Sema5a	310207	-0.502232	sema domain, seven thrombospondin repeats (type 1 and type 1-like), transmembrane domain (TM) and short cytoplasmic domain, (semaphorin) 5A
Serpinf1	287526	-2.09752	serpin peptidase inhibitor, clade F (alpha-2 antiplasmin, pigment epithelium derived factor), member 1		Serpinf1
Slit1	65047	1.78187	slit homolog 1 (Drosophila)
Slit2	360272	0.449561	slit homolog 2 (Drosophila)		Slit2
Tacc1	306562	-0.445115	transforming, acidic coiled-coil containing protein 1
Thy1	24832	-0.803789	Thy-1 cell surface antigen
Timp2	29543	-0.520657	TIMP metallopeptidase inhibitor 2		Timp2
Tnfrsf12a	302965	-1.22242	tumor necrosis factor receptor superfamily, member 12a
Uchl1	29545	2.69226	ubiquitin carboxyl-terminal esterase L1 (ubiquitin thiolesterase)
Wnt7b	315196	-1.01514	wingless-type MMTV integration site family, member 7B
		regulation of action potential in neuron
Ank2	362036	-0.603399	ankyrin 2, neuronal
Cd9	24936	-0.810023	CD9 molecule
Hexb	294673	1.21406	hexosaminidase B
Lama2	309368	-0.582849	laminin, alpha 2	Lama2	Lama2
P2rx4	29659	-1.41257	purinergic receptor P2X, ligand-gated ion channel 4
P2rx7	29665	-2.58081	purinergic receptor P2X, ligand-gated ion channel, 7
Scd	83792	0.492658	stearoyl-CoA desaturase (delta-9-desaturase)
Scn8a	29710	0.538654	sodium channel, voltage gated, type VIII, alpha subunit
		inflammatory response
Afap1l2	292130	-0.599795	actin filament associated protein 1-like 2
Ass1	25698	0.593265	argininosuccinate synthase 1
Baat	29725	0.784346	bile acid CoA: amino acid N-acyltransferase (glycine N-choloyltransferase)		Baat
C1rl	408246	-1.05729	complement component 1, r subcomponent-like
C1s	192262	-0.818128	complement component 1, s subcomponent
Ephx2	65030	4.52071	epoxide hydrolase 2, cytoplasmic	Ephx2	Ephx2
F2	29251	-0.934138	coagulation factor II	F2	F2
Fn1	25661	-0.979632	fibronectin 1	Fn1	Fn1
Lat	81511	-1.35325	linker for activation of T cells
Mif	81683	0.553633	macrophage migration inhibitory factor (glycosylation-inhibiting factor)	Mif	Mif
P2rx7	29665	-2.58081	purinergic receptor P2X, ligand-gated ion channel, 7
S1pr3	306792	-0.529873	sphingosine-1-phosphate receptor 3
Serping1	295703	0.555773	serpin peptidase inhibitor, clade G (C1 inhibitor), member 1		Serping1
Spn	24796	0.565414	sialophorin
Tf	24825	-1.42523	transferrin	Tf	Tf
Vcam1	25361	-0.861656	vascular cell adhesion molecule 1	Vcam1	Vcam1
Vnn1	29142	0.602993	vanin 1
		response to oxidative stress
Abcb11	83569	1.71239	ATP-binding cassette, subfamily B (MDR/TAP), member 11
Car3	54232	5.54097	carbonic anhydrase 3
Clu	24854	-0.798561	clusterin	Clu	Clu
Cst3	25307	-0.502018	cystatin C	Cst3	Cst3
Dusp1	114856	-0.709518	dual specificity phosphatase 1	Dusp1	Dusp1
Gatm	81660	0.858628	glycine amidinotransferase (L-arginine:glycine amidinotransferase)		Gatm
Gpx2	29326	1.47898	glutathione peroxidase 2
Hao1	311446	-1.60231	hydroxyacid oxidase (glycolate oxidase) 1		Hao1
Mmp2	81686	-0.539256	matrix metallopeptidase 2	Mmp2	Mmp2
Mmp9	81687	-1.99725	matrix metallopeptidase 9	Mmp9	Mmp9
Pla2g4a	24653	-0.691909	phospholipase A2, group IVA (cytosolic, calcium-dependent)		Pla2g4a
Ptk2b	50646	-0.787283	protein tyrosine kinase 2 beta	Ptk2b	Ptk2b
Slc8a1	29715	0.526345	solute carrier family 8 (sodium/calcium exchanger), member 1	Slc8a1
Snca	29219	0.732187	synuclein, alpha (non A4 component of amyloid precursor)
Sod3	25352	0.562663	superoxide dismutase 3, extracellular	Sod3	Sod3
		response to osmotic stress
Apobec1	25383	-1.68765	apolipoprotein B mRNA editing enzyme, catalytic polypeptide 10
Aqp2	25386	-0.467689	aquaporin 2 (collecting duct)	Aqp2	Aqp2
Aqp4	25293	-0.592094	aquaporin 4	Aqp4
Kmo	59113	-0.604372	kynurenine 3-monooxygenase (kynurenine 3-hydroxylase)
Ptk2b	50646	-0.787283	protein tyrosine kinase 2 beta	Ptk2b	Ptk2b
Tacr3	24808	-1.21867	tachykinin receptor 3	Tacr3
		negative regulation of blood coagulation
Anxa2	56611	-0.453203	annexin A2		Anxa2
Apoh	287774	-1.52377	apolipoprotein H (beta-2-glycoprotein I)		Apoh
F2	29251	-0.934138	coagulation factor II	F2	F2
Proc	25268	-0.481793	protein C
		blood vessel morphogenesis
Adra1b	24173	-1.30762	adrenoceptor alpha 1B	Adra1b
Angpt2	89805	-0.785502	angiopoietin 2	Angpt2	Angpt2
Anxa2	56611	-0.453203	annexin A2		Anxa2
Figf	360457	-0.731294	c-fos induced growth factor
Gja1	24392	0.990481	gap junction protein, alpha 1	Gja1	Gja1
Hand2	64637	expression was detected only in ISIAH rats	heart and neural crest derivatives expressed 2
Itgav	296456	-0.603021	integrin, alpha V	Itgav
Mef2c	499497	-0.585483	myocyte enhancer factor 2C
Mmp2	81686	-0.539256	matrix metallopeptidase 2	Mmp2	Mmp2
Nos3	24600	-0.551026	nitric oxide synthase 3, endothelial cell	Nos3	Nos3
Prox1	305066	-1.0634	prospero homeobox 1
Ptk2b	50646	-0.787283	protein tyrosine kinase 2 beta	Ptk2b	Ptk2b
Sema5a	310207	-0.502232	sema domain, seven thrombospondin repeats (type 1 and type 1-like), transmembrane domain (TM) and short cytoplasmic domain, (semaphorin) 5A
Slit2	360272	0.449561	slit homolog 2 (Drosophila)		Slit2
Thy1	24832	-0.803789	Thy-1 cell surface antigen
		glucose transport
Fabp5	140868	-0.73043	fatty acid binding protein 5, epidermal
G6pc	25634	0.691661	glucose-6-phosphatase, catalytic subunit
Slc2a4	25139	-0.762154	solute carrier family 2 (facilitated glucose transporter), member 4	Slc2a4
Slc2a5	65197	0.49036	solute carrier family 2 (facilitated glucose/fructose transporter), member 5
Slc5a2	64522	0.635901	solute carrier family 5 (sodium/glucose cotransporter), member 2	Slc5a2	Slc5a2
		response to salt stress
Aqp2	25386	-0.467689	aquaporin 2 (collecting duct)	Aqp2	Aqp2
Aqp4	25293	-0.592094	aquaporin 4	Aqp4
Kmo	59113	-0.604372	kynurenine 3-monooxygenase (kynurenine 3-hydroxylase)
Tacr3	24808	-1.21867	tachykinin receptor 3	Tacr3
		blood circulation
Adipoq	246253	1.17309	adiponectin, C1Q and collagen domain containing	Adipoq	Adipoq
Adra1b	24173	-1.30762	adrenoceptor alpha 1B	Adra1b
Agtr1a	24180	-0.468295	angiotensin II receptor, type 1a	Agtr1a	Agtr1a
Aqp2	25386	-0.467689	aquaporin 2 (collecting duct)	Aqp2	Aqp2
Cftr	24255	-1.2206	cystic fibrosis transmembrane conductance regulator		Cftr
Col1a2	84352	-0.5297	collagen, type I, alpha 2
Ephx2	65030	4.52071	epoxide hydrolase 2, cytoplasmic	Ephx2	Ephx2
Guca2b	64055	2.02505	guanylate cyclase activator 2B
Mif	81683	0.553633	macrophage migration inhibitory factor (glycosylation-inhibiting factor)	Mif	Mif
Nos3	24600	-0.551026	nitric oxide synthase 3, endothelial cell	Nos3	Nos3
P2rx4	29659	-1.41257	purinergic receptor P2X, ligand-gated ion channel 4
Pcsk5	116548	0.726377	proprotein convertase subtilisin/kexin type 5
Tacr3	24808	-1.21867	tachykinin receptor 3	Tacr3
		lipid transport
Apoh	287774	-1.52377	apolipoprotein H (beta-2-glycoprotein I)		Apoh
Apol11a	300060	-1.56261	apolipoprotein L 11a
Atp10a	365266	-0.637898	ATPase, class V, type 10A
Cftr	24255	-1.2206	cystic fibrosis transmembrane conductance regulator		Cftr
Gulp1	314543	-0.601744	GULP, engulfment adaptor PTB domain containing 1
Msr1	498638	-1.12195	macrophage scavenger receptor 1
P2rx7	29665	-2.58081	purinergic receptor P2X, ligand-gated ion channel, 7
Pctp	29510	0.674548	phosphatidylcholine transfer protein
Scp2	25541	0.676321	sterol carrier protein 2
Slc25a20	117035	0.442035	solute carrier family 25 (carnitine/acylcarnitine translocase), member 20
Slc27a2	65192	0.672066	solute carrier family 27 (fatty acid transporter), member 2
		regulation of systemic arterial blood pressure
Adra1b	24173	-1.30762	adrenoceptor alpha 1B	Adra1b
Agtr1a	24180	-0.468295	angiotensin II receptor, type 1a	Agtr1a	Agtr1a
Aqp2	25386	-0.467689	aquaporin 2 (collecting duct)	Aqp2	Aqp2
Mif	81683	0.553633	macrophage migration inhibitory factor (glycosylation-inhibiting factor)	Mif	Mif
Nos3	24600	-0.551026	nitric oxide synthase 3, endothelial cell	Nos3	Nos3
Pcsk5	116548	0.726377	proprotein convertase subtilisin/kexin type 5
		angiogenesis
Angpt2	89805	-0.785502	angiopoietin 2	Angpt2	Angpt2
Anxa2	56611	-0.453203	annexin A2		Anxa2
Figf	360457	-0.731294	c-fos induced growth factor
Hand2	64637	expression was detected only in ISIAH rats	heart and neural crest derivatives expressed 2
Itgav	296456	-0.603021	integrin, alpha V	Itgav
Mmp2	81686	-0.539256	matrix metallopeptidase 2	Mmp2	Mmp2
Nos3	24600	-0.551026	nitric oxide synthase 3, endothelial cell	Nos3	Nos3
Ptk2b	50646	-0.787283	protein tyrosine kinase 2 beta	Ptk2b	Ptk2b
Sema5a	310207	-0.502232	sema domain, seven thrombospondin repeats (type 1 and type 1-like), transmembrane domain (TM) and short cytoplasmic domain, (semaphorin) 5A
Slit2	360272	0.449561	slit homolog 2 (Drosophila)		Slit2
Thy1	24832	-0.803789	Thy-1 cell surface antigen
		regulation of transport
Adipoq	246253	1.17309	adiponectin, C1Q and collagen domain containing	Adipoq	Adipoq
Aqp2	25386	-0.467689	aquaporin 2 (collecting duct)	Aqp2	Aqp2
Atp2b2	24215	-0.76595	ATPase, Ca++ transporting, plasma membrane 2
Cacna1a	25398	1.29695	calcium channel, voltage-dependent, P/Q type, alpha 1A subunit
Cadm1	363058	-0.67771	cell adhesion molecule 1
Cadps	26989	-2.35123	Ca++-dependent secretion activator
Dmpk	308405	-0.576464	dystrophia myotonica-protein kinase
Erbb3	29496	0.47076	v-erb-b2 avian erythroblastic leukemia viral oncogene homolog 3
F2	29251	-0.934138	coagulation factor II	F2	F2
Fst	24373	-0.5725	follistatin
Gja1	24392	0.990481	gap junction protein, alpha 1	Gja1	Gja1
Glud1	24399	0.566098	glutamate dehydrogenase 1
Hip1	192154	-0.552655	huntingtin interacting protein 1
Igf1	24482	-0.748697	insulin-like growth factor 1	Igf1	Igf1
Itgav	296456	-0.603021	integrin, alpha V	Itgav
Mif	81683	0.553633	macrophage migration inhibitory factor (glycosylation-inhibiting factor)	Mif	Mif
Nos3	24600	-0.551026	nitric oxide synthase 3, endothelial cell	Nos3	Nos3
P2rx4	29659	-1.41257	purinergic receptor P2X, ligand-gated ion channel 4
P2rx7	29665	-2.58081	purinergic receptor P2X, ligand-gated ion channel, 7
Pacsin1	29704	0.719264	protein kinase C and casein kinase substrate in neurons 1
Pcsk9	298296	-1.82481	proprotein convertase subtilisin/kexin type 9
Pde8b	309962	-0.949372	phosphodiesterase 8B
Pla2g4a	24653	-0.691909	phospholipase A2, group IVA (cytosolic, calcium-dependent)		Pla2g4a
Ros1	25346	0.708049	c-ros oncogene 1 , receptor tyrosine kinase
Rufy1	360521	-0.734004	RUN and FYVE domain containing 1
Slc8a1	29715	0.526345	solute carrier family 8 (sodium/calcium exchanger), member 1	Slc8a1
Snca	29219	0.732187	synuclein, alpha (non A4 component of amyloid precursor)
Sptbn2	29211	-0.450114	spectrin, beta, non-erythrocytic 2
Thy1	24832	-0.803789	Thy-1 cell surface antigen
		response to glucocorticoid stimulus
Adipoq	246253	1.17309	adiponectin, C1Q and collagen domain containing	Adipoq	Adipoq
Alpl	25586	0.531946	alkaline phosphatase, liver/bone/kidney		Alpl
Ass1	25698	0.593265	argininosuccinate synthase 1
Dusp1	114856	-0.709518	dual specificity phosphatase 1	Dusp1	Dusp1
Igf1	24482	-0.748697	insulin-like growth factor 1	Igf1	Igf1
Mif	81683	0.553633	macrophage migration inhibitory factor (glycosylation-inhibiting factor)	Mif	Mif
Pappa	313262	-0.677886	pregnancy-associated plasma protein A	Pappa
Pla2g4a	24653	-0.691909	phospholipase A2, group IVA (cytosolic, calcium-dependent)		Pla2g4a
Ptgds	25526	-0.779862	prostaglandin D2 synthase (brain)	Ptgds	Ptgds
Serpinf1	287526	-2.09752	serpin peptidase inhibitor, clade F (alpha-2 antiplasmin, pigment epithelium derived factor), member 1		Serpinf1
Ugt1a1	24861	0.659654	UDP glucuronosyltransferase 1 family, polypeptide A1
		regulation of smooth muscle cell differentiation
Enpp3	54410	0.709511	ectonucleotide pyrophosphatase/phosphodiesterase 3
Prdm6	307305	1.50364	PR domain containing 6
Rcan1	266766	-0.575583	regulator of calcineurin 1
		neuron projection morphogenesis
Cacna1a	25398	1.29695	calcium channel, voltage-dependent, P/Q type, alpha 1A subunit
Clu	24854	-0.798561	clusterin	Clu	Clu
Cnp	25275	-0.628884	2',3'-cyclic nucleotide 3' phosphodiesterase
Dclk1	83825	-0.740607	doublecortin-like kinase 1
Epha4	316539	-0.729476	Eph receptor A4
Ephb1	24338	-1.14221	Eph receptor B1
Erbb3	29496	0.47076	v-erb-b2 avian erythroblastic leukemia viral oncogene homolog 3
Gas7	85246	-0.579274	growth arrest specific 7
Gja1	24392	0.990481	gap junction protein, alpha 1	Gja1	Gja1
Mmp2	81686	-0.539256	matrix metallopeptidase 2	Mmp2	Mmp2
Sema4f	29745	-0.876705	sema domain, immunoglobulin domain (Ig), transmembrane domain (TM) and short cytoplasmic domain, (semaphorin) 4F
Sema5a	310207	-0.502232	sema domain, seven thrombospondin repeats (type 1 and type 1-like), transmembrane domain (TM) and short cytoplasmic domain, (semaphorin) 5A
Slit1	65047	1.78187	slit homolog 1 (Drosophila)
Slit2	360272	0.449561	slit homolog 2 (Drosophila)		Slit2
Uchl1	29545	2.69226	ubiquitin carboxyl-terminal esterase L1 (ubiquitin thiolesterase)
Wnt7b	315196	-1.01514	wingless-type MMTV integration site family, member 7B
		cell-matrix adhesion
Col3a1	84032	-0.639776	collagen, type III, alpha 1		Col3a1
Fn1	25661	-0.979632	fibronectin 1	Fn1	Fn1
Nid1	25494	1.19329	nidogen 1
Ptk2b	50646	-0.787283	protein tyrosine kinase 2 beta	Ptk2b	Ptk2b
Sned1	316638	-0.523853	sushi, nidogen and EGF-like domains 1
Thy1	24832	-0.803789	Thy-1 cell surface antigen
Vtn	29169	-1.17942	vitronectin		Vtn
