# Supplementary material for: The gene-expression profile of renal medulla in ISIAH rats with inherited stress-induced arterial hypertension
Source: BMC Genet. 2016 Dec 22;17(Suppl 3):151. doi: 10.1186/s12863-016-0462-6 (PMC5249016; doi:10.1186/s12863-016-0462-6)
Supplement: Additional file 6: — Metabolic pathways enriched with genes differentially expressed in ISIAH and WAG renal medulla. (XLS 41 kb) [file 12863_2016_462_MOESM6_ESM.xls]

## Sheet: 3m_renal_medulla_KEGG
Additional file 6. Metabolic pathways enriched with genes differentially expressed in ISIAH and WAG renal medulla
* - according to the analysis within the Rat Genome Database (http://rgd.mcw.edu/)
ISIAH and WAG – rat strains used in the study.
						DEGs associated with *
Count	p-value	gene symbol	NCBI gene ID	log2(fold_change) ISIAH/WAG	gene definition	hypertension	kidney diseases
23	8.18598e-06			Cell adhesion molecules (CAMs)
		Cadm1	363058	-0.67771	cell adhesion molecule 1
		Cadm3	360882	-1.45981	cell adhesion molecule 3
		Cd276	315716	-0.559869	Cd276 molecule
		Cd4	24932	-0.772729	Cd4 molecule
		Cldn19	298487	-0.533799	claudin 19		Cldn19
		Cldn6	287098	-2.03446	claudin 6
		Cntn1	117258	-2.09974	contactin 1
		Esam	300519	-0.483994	endothelial cell adhesion molecule
		Itgav	296456	-0.603021	integrin, alpha V	Itgav
		Ncam1	24586	-0.871694	neural cell adhesion molecule 16
		Pecam1	29583	-0.446825	platelet/endothelial cell adhesion molecule 1	Pecam1	Pecam1
		RT1-A1	24973	1.18618	RT1 class Ia, locus A1
		RT1-A2	24974	-2.07763	RT1 class Ia, locus A2
		RT1-Bb	309622	-1.26203	RT1 class II, locus Bb	RT1-Bb	RT1-Bb
		RT1-CE1	309603	1.36913	RT1 class I, locus1
		RT1-CE13	414790	-1.41096	RT1 class I, locus CE13
		RT1-CE4	414783	-1.49459	RT1 class I, locus CE4
		RT1-CE7	368153	-0.663566	RT1 class I, locus CE7
		RT1-DOb	365542	1.55164	RT1 class II, locus DOb
		RT1-N3	24750	-0.687808	RT1 class Ib, locus N3
		RT1-S3	294228	-0.957475	RT1 class Ib, locus S3
		Spn	24796	0.565414	sialophorin
		Vcam1	25361	-0.861656	vascular cell adhesion molecule 1	Vcam1	Vcam1
12	0.00012436			Metabolism of xenobiotics by cytochrome P450
		Adh1	24172	0.768614	alcohol dehydrogenase 1 (class I)
		Cyp1a1	24296	-0.513516	cytochrome P450, family 1, subfamily a, polypeptide 1	Cyp1a1	Cyp1a1
		Cyp2e1	25086	0.785573	cytochrome P450, family 2, subfamily e, polypeptide 1
		Cyp2s1	308445	0.942962	cytochrome P450, family 2, subfamily s, polypeptide 1
		Ephx1	25315	0.697686	epoxide hydrolase 1, microsomal (xenobiotic)	Ephx1
		Gstm2	24424	-0.755106	glutathione S-transferase mu 2	Gstm2
		Gstm4	499689	-1.13089	glutathione S-transferase mu 4
		Gsto1	114846	0.599177	glutathione S-transferase omega 1
		Gstp1	24426	0.531631	glutathione S-transferase pi 1	Gstp1	Gstp1
		Gstt2	29487	-0.45714	glutathione S-transferase, theta 2
		LOC501110	501110	-4.59287	similar to Glutathione S-transferase A1 (GTH1) (HA subunit 1) (GST-epsilon) (GSTA1-1) (GST class-alpha)
		Ugt1a1	24861	0.659654	UDP glucuronosyltransferase 1 family, polypeptide A1
11	0.0022823			Type I diabetes mellitus
		Ptprn	116660	0.788802	protein tyrosine phosphatase, receptor type, N
		RT1-A1	24973	1.18618	RT1 class Ia, locus A1
		RT1-A2	24974	-2.07763	RT1 class Ia, locus A2
		RT1-Bb	309622	-1.26203	RT1 class II, locus Bb	RT1-Bb	RT1-Bb
		RT1-CE1	309603	1.36913	RT1 class I, locus1
		RT1-CE13	414790	-1.41096	RT1 class I, locus CE13
		RT1-CE4	414783	-1.49459	RT1 class I, locus CE4
		RT1-CE7	368153	-0.663566	RT1 class I, locus CE7
		RT1-DOb	365542	1.55164	RT1 class II, locus DOb
		RT1-N3	24750	-0.687808	RT1 class Ib, locus N3
		RT1-S3	294228	-0.957475	RT1 class Ib, locus S3
11	0.00239106			Drug metabolism
		Adh1	24172	0.768614	alcohol dehydrogenase 1 (class I)
		Aox1	54349	-1.72903	aldehyde oxidase 1
		Cyp2e1	25086	0.785573	cytochrome P450, family 2, subfamily e, polypeptide 1
		Gstm2	24424	-0.755106	glutathione S-transferase mu 2	Gstm2
		Gstm4	499689	-1.13089	glutathione S-transferase mu 4
		Gsto1	114846	0.599177	glutathione S-transferase omega 1
		Gstp1	24426	0.531631	glutathione S-transferase pi 1	Gstp1	Gstp1
		Gstt2	29487	-0.45714	glutathione S-transferase, theta 2
		LOC501110	501110	-4.59287	similar to Glutathione S-transferase A1 (GTH1) (HA subunit 1) (GST-epsilon) (GSTA1-1) (GST class-alpha)
		Maob	25750	0.665281	monoamine oxidase B
		Ugt1a1	24861	0.659654	UDP glucuronosyltransferase 1 family, polypeptide A1
11	0.00256556			Autoimmune thyroid disease
		RT1-A1	24973	1.18618	RT1 class Ia, locus A1
		RT1-A2	24974	-2.07763	RT1 class Ia, locus A2
		RT1-Bb	309622	-1.26203	RT1 class II, locus Bb	RT1-Bb	RT1-Bb
		RT1-CE1	309603	1.36913	RT1 class I, locus1
		RT1-CE13	414790	-1.41096	RT1 class I, locus CE13
		RT1-CE4	414783	-1.49459	RT1 class I, locus CE4
		RT1-CE7	368153	-0.663566	RT1 class I, locus CE7
		RT1-DOb	365542	1.55164	RT1 class II, locus DOb
		RT1-N3	24750	-0.687808	RT1 class Ib, locus N3
		RT1-S3	294228	-0.957475	RT1 class Ib, locus S3
		Tshr	25360	-0.720339	thyroid stimulating hormone receptor
9	0.00380949			Arginine and proline metabolism
		Agmat	298607	0.666931	agmatine ureohydrolase (agmatinase)
		Ass1	25698	0.593265	argininosuccinate synthase 1
		Gatm	81660	0.858628	glycine amidinotransferase (L-arginine:glycine amidinotransferase)		Gatm
		Glud1	24399	0.566098	glutamate dehydrogenase 1
		Maob	25750	0.665281	monoamine oxidase B
		Nos3	24600	-0.551026	nitric oxide synthase 3, endothelial cell	Nos3	Nos3
		Oat	64313	0.906933	ornithine aminotransferase
		Odc1	24609	0.747316	ornithine decarboxylase 1
		P4ha2	360526	0.81392	prolyl 4-hydroxylase, alpha polypeptide II
6	0.00436035			Nitrogen metabolism
		Car2	54231	0.53315	carbonic anhydrase 2		Car2
		Car3	54232	5.54097	carbonic anhydrase 3
		Car5a	54233	-3.73511	carbonic anhydrase 5a, mitochondrial
		Car5b	302669	0.585728	carbonic anhydrase 5b, mitochondrial
		Car7	291819	1.08948	carbonic anhydrase 7
		Glud1	24399	0.566098	glutamate dehydrogenase 1
5	0.00495263			Primary bile acid biosynthesis
		Amacr	25284	0.495178	alpha-methylacyl-CoA racemase		Amacr
		Baat	29725	0.784346	bile acid CoA: amino acid N-acyltransferase (glycine N-choloyltransferase)		Baat
		Cyp8b1	81924	-2.87305	cytochrome P450, family 8, subfamily b, polypeptide 1
		Hsd17b4	79244	0.520624	hydroxysteroid (17-beta) dehydrogenase 4	Hsd17b4
		Scp2	25541	0.676321	sterol carrier protein 2
10	0.00720194			PPAR signaling pathway
		Adipoq	246253	1.17309	adiponectin, C1Q and collagen domain containing	Adipoq	Adipoq
		Cyp4a3	298423	0.524039	cytochrome P450, family 4, subfamily a, polypeptide 3		Cyp4a3
		Cyp8b1	81924	-2.87305	cytochrome P450, family 8, subfamily b, polypeptide 1
		Fabp5	140868	-0.73043	fatty acid binding protein 5, epidermal
		Pck1	362282	0.578664	phosphoenolpyruvate carboxykinase 1 (soluble)
		Scd	83792	0.492658	stearoyl-CoA desaturase (delta-9-desaturase)
		Scd1	246074	1.34286	stearoyl-Coenzyme A desaturase 1
		Scd4	499358	-1.36302	stearoyl-coenzyme A desaturase 4
		Scp2	25541	0.676321	sterol carrier protein 2
		Slc27a2	65192	0.672066	solute carrier family 27 (fatty acid transporter), member 2
12	0.00938592			Viral myocarditis
		Lama2	309368	-0.582849	laminin, alpha 2	Lama2	Lama2
		Myh11	24582	0.601032	myosin, heavy chain 11, smooth muscle
		RT1-A1	24973	1.18618	RT1 class Ia, locus A1
		RT1-A2	24974	-2.07763	RT1 class Ia, locus A2
		RT1-Bb	309622	-1.26203	RT1 class II, locus Bb	RT1-Bb	RT1-Bb
		RT1-CE1	309603	1.36913	RT1 class I, locus1
		RT1-CE13	414790	-1.41096	RT1 class I, locus CE13
		RT1-CE4	414783	-1.49459	RT1 class I, locus CE4
		RT1-CE7	368153	-0.663566	RT1 class I, locus CE7
		RT1-DOb	365542	1.55164	RT1 class II, locus DOb
		RT1-N3	24750	-0.687808	RT1 class Ib, locus N3
		RT1-S3	294228	-0.957475	RT1 class Ib, locus S3
8	0.0100926			Glutathione metabolism
		Gpx2	29326	1.47898	glutathione peroxidase 2
		Gstm2	24424	-0.755106	glutathione S-transferase mu 2	Gstm2
		Gstm4	499689	-1.13089	glutathione S-transferase mu 4
		Gsto1	114846	0.599177	glutathione S-transferase omega 1
		Gstp1	24426	0.531631	glutathione S-transferase pi 1	Gstp1	Gstp1
		Gstt2	29487	-0.45714	glutathione S-transferase, theta 2
		LOC501110	501110	-4.59287	similar to Glutathione S-transferase A1 (GTH1) (HA subunit 1) (GST-epsilon) (GSTA1-1) (GST class-alpha)
		Odc1	24609	0.747316	ornithine decarboxylase 1
12	0.0101471			Antigen processing and presentation
		Cd4	24932	-0.772729	Cd4 molecule
		RT1-A1	24973	1.18618	RT1 class Ia, locus A1
		RT1-A2	24974	-2.07763	RT1 class Ia, locus A2
		RT1-Bb	309622	-1.26203	RT1 class II, locus Bb	RT1-Bb	RT1-Bb
		RT1-CE1	309603	1.36913	RT1 class I, locus1
		RT1-CE13	414790	-1.41096	RT1 class I, locus CE13
		RT1-CE4	414783	-1.49459	RT1 class I, locus CE4
		RT1-CE7	368153	-0.663566	RT1 class I, locus CE7
		RT1-DOb	365542	1.55164	RT1 class II, locus DOb
		RT1-N3	24750	-0.687808	RT1 class Ib, locus N3
		RT1-S3	294228	-0.957475	RT1 class Ib, locus S3
		Wdr46	309628	0.986907	WD repeat domain 46
10	0.0165314			ECM-receptor interaction
		Col1a2	84352	-0.5297	collagen, type I, alpha 2
		Col3a1	84032	-0.639776	collagen, type III, alpha 1		Col3a1
		Col5a1	85490	-0.580901	collagen, type V, alpha 1
		Col5a2	85250	-0.858118	collagen, type V, alpha 2
		Fn1	25661	-0.979632	fibronectin 1	Fn1	Fn1
		Itgav	296456	-0.603021	integrin, alpha V	Itgav
		Lama1	316758	0.763281	laminin, alpha 1
		Lama2	309368	-0.582849	laminin, alpha 2	Lama2	Lama2
		Lamc3	311862	-0.869299	laminin gamma 3
		Vtn	29169	-1.17942	vitronectin		Vtn
6	0.018247			Glycine, serine and threonine metabolism
		Alas1	65155	0.739641	aminolevulinate, delta-, synthase 1	Alas1
		Bhmt	81508	-1.5914	betaine-homocysteine S-methyltransferase
		Chdh	290551	-0.50335	choline dehydrogenase
		Gatm	81660	0.858628	glycine amidinotransferase (L-arginine:glycine amidinotransferase)		Gatm
		Maob	25750	0.665281	monoamine oxidase B
		Shmt2	299857	0.509811	serine hydroxymethyltransferase 2 (mitochondrial)
5	0.0273121			Biosynthesis of unsaturated fatty acids
		Baat	29725	0.784346	bile acid CoA: amino acid N-acyltransferase (glycine N-choloyltransferase)		Baat
		Elovl2	498728	-1.05655	ELOVL fatty acid elongase 2
		Scd	83792	0.492658	stearoyl-CoA desaturase (delta-9-desaturase)
		Scd1	246074	1.34286	stearoyl-Coenzyme A desaturase 1
		Scd4	499358	-1.36302	stearoyl-coenzyme A desaturase 4
18	0.0358152			Endocytosis
		Csf1r	307403	-0.726022	colony stimulating factor 1 receptor		Csf1r
		Dab2	79128	0.487219	disabled 2, mitogen-responsive phosphoprotein
		Dnm1	140694	-0.559278	dynamin 1
		Dnm3	171574	-1.30215	dynamin 3
		Ehd2	361512	-0.579696	EH-domain containing 2
		Ehd3	192249	-0.65312	EH-domain containing 3
		Epn3	360605	-0.598742	epsin 3
		Erbb3	29496	0.47076	v-erb-b2 avian erythroblastic leukemia viral oncogene homolog 3
		Rab31	246324	-0.518419	RAB31, member RAS oncogene family
		RT1-A1	24973	1.18618	RT1 class Ia, locus A1
		RT1-A2	24974	-2.07763	RT1 class Ia, locus A2
		RT1-CE1	309603	1.36913	RT1 class I, locus1
		RT1-CE13	414790	-1.41096	RT1 class I, locus CE13
		RT1-CE4	414783	-1.49459	RT1 class I, locus CE4
		RT1-CE7	368153	-0.663566	RT1 class I, locus CE7
		RT1-N3	24750	-0.687808	RT1 class Ib, locus N3
		RT1-S3	294228	-0.957475	RT1 class Ib, locus S3
		Rufy1	360521	-0.734004	RUN and FYVE domain containing 1
