# Supplementary material for: The gene-expression profile of renal medulla in ISIAH rats with inherited stress-induced arterial hypertension
Source: BMC Genet. 2016 Dec 22;17(Suppl 3):151. doi: 10.1186/s12863-016-0462-6 (PMC5249016; doi:10.1186/s12863-016-0462-6)
Supplement: Additional file 7: — The summary statistics for the sequenced libraries from renal medulla of ISIAH and WAG rats. (XLS 17 kb) [file 12863_2016_462_MOESM7_ESM.xls]

## Sheet: SUMMARY
Additional file_7. The summary statistics for the sequenced libraries from renal medulla of ISIAH and WAG rats *
	Strain_#	# raw reads	# trimmed reads	# mapped reads	PF_BASES	PF_ALIGNED_BASES	RIBOSOMAL_BASES	CODING_BASES	UTR_BASES	INTRONIC_BASES	INTERGENIC_BASES	PCT_RIBOSOMAL_BASES	PCT_CODING_BASES	PCT_UTR_BASES	PCT_INTRONIC_BASES	PCT_INTERGENIC_BASES	PCT_MRNA_BASES	PCT_USABLE_BASES	MEDIAN_CV_COVERAGE	MEDIAN_5PRIME_BIAS	MEDIAN_3PRIME_BIAS	MEDIAN_5PRIME_TO_3PRIME_BIAS
1	ISIAH _1	21194916	20414181	19486313	934550433	934491907	1443	523351185	168941577	74645142	167552560	2e-06	0.560038	0.180784	0.079878	0.179298	0.740823	0.740776	0.562464	0.366827	0.635375	0.621685
2	ISIAH _2	14054772	14007707	13627463	675879706	675838860	550	335736682	116966766	69274194	153860668	1e-06	0.49677	0.173069	0.102501	0.227659	0.669839	0.669799	0.431347	0.642175	0.743286	0.860769
3	ISIAH _3	14673930	14639001	14287043	710180969	710146098	825	389049975	124309196	59614166	137171936	1e-06	0.547845	0.175047	0.083946	0.19316	0.722892	0.722857	0.459935	0.593956	0.670991	0.888283
4	WAG_1	18502049	17775263	16889803	809749988	809699535	1405	440734336	142012021	72213641	154738132	2e-06	0.544318	0.175389	0.089186	0.191106	0.719707	0.719662	0.598147	0.344997	0.611445	0.612903
5	WAG_2	14257691	14212420	13813359	685457433	685412533	550	338782110	124611445	69355403	152663025	1e-06	0.494275	0.181805	0.101188	0.222732	0.67608	0.676035	0.423107	0.643635	0.775332	0.822849
6	WAG_3	14078491	14038561	13664196	678953009	678919345	700	371292053	117873180	58637985	131115427	1e-06	0.546887	0.173619	0.08637	0.193124	0.720506	0.72047	0.457815	0.649705	0.652817	0.999484
*The definition of Picard metrics are taken from https://broadinstitute.github.io/picard/picard-metric-definitions.html#RnaSeqMetrics
PF_BASES	The total number of PF bases including non-aligned reads.
PF_ALIGNED_BASES	The total number of aligned PF bases. Non-primary alignments are not counted. Bases in aligned reads that do not correspond to reference (e.g. soft clips, insertions) are not counted.
RIBOSOMAL_BASES	Number of bases in primary aligments that align to ribosomal sequence.
CODING_BASES	Number of bases in primary aligments that align to a non-UTR coding base for some gene, and not ribosomal sequence.
UTR_BASES	Number of bases in primary aligments that align to a UTR base for some gene, and not a coding base.
INTRONIC_BASES	Number of bases in primary aligments that align to an intronic base for some gene, and not a coding or UTR base.
INTERGENIC_BASES	Number of bases in primary aligments that do not align to any gene.
CORRECT_STRAND_READS	Number of aligned reads that map to the correct strand. 0 if library is not strand-specific.
INCORRECT_STRAND_READS	Number of aligned reads that map to the incorrect strand. 0 if library is not strand-specific.
PCT_RIBOSOMAL_BASES	RIBOSOMAL_BASES / PF_ALIGNED_BASES
PCT_CODING_BASES	CODING_BASES / PF_ALIGNED_BASES
PCT_UTR_BASES	UTR_BASES / PF_ALIGNED_BASES
PCT_INTRONIC_BASES	INTRONIC_BASES / PF_ALIGNED_BASES
PCT_INTERGENIC_BASES	INTERGENIC_BASES / PF_ALIGNED_BASES
PCT_MRNA_BASES	PCT_UTR_BASES + PCT_CODING_BASES
PCT_USABLE_BASES	The percentage of bases mapping to mRNA divided by the total number of PF bases.
PCT_CORRECT_STRAND_READS	CORRECT_STRAND_READS/(CORRECT_STRAND_READS + INCORRECT_STRAND_READS). 0 if library is not strand-specific.
MEDIAN_CV_COVERAGE	The median CV of coverage of the 1000 most highly expressed transcripts. Ideal value = 0.
MEDIAN_5PRIME_BIAS	The median 5 prime bias of the 1000 most highly expressed transcripts, where 5 prime bias is calculated per transcript as: mean coverage of the 5' most 100 bases divided by the mean coverage of the whole transcript.
MEDIAN_3PRIME_BIAS	The median 3 prime bias of the 1000 most highly expressed transcripts, where 3 prime bias is calculated per transcript as: mean coverage of the 3' most 100 bases divided by the mean coverage of the whole transcript.
MEDIAN_5PRIME_TO_3PRIME_BIAS	The ratio of coverage at the 5' end of to the 3' end based on the 1000 most highly expressed transcripts.
